# Supplementary material for: COL5A1 Promotes the Progression of Gastric Cancer by Acting as a ceRNA of miR-137-3p to Upregulate FSTL1 Expression
Source: Cancers (Basel). 2022 Jul 1;14(13):3244. doi: 10.3390/cancers14133244 (PMC9264898; doi:10.3390/cancers14133244)
Supplement: Supplementary file 1 [file cancers-14-03244-s001.zip]

Archive with 2 entries (2 files):
- cancers-1683740 - supplementary figures.pdf
- Supplementary Tables.xlsx
