# Supplementary material for: COL5A1 Promotes the Progression of Gastric Cancer by Acting as a ceRNA of miR-137-3p to Upregulate FSTL1 Expression
Source: Cancers (Basel). 2022 Jul 1;14(13):3244. doi: 10.3390/cancers14133244 (PMC9264898; doi:10.3390/cancers14133244)
Supplement: Supplementary file 1 [file cancers-14-03244-s001.zip › Supplementary Tables.xlsx]

## Sheet: Table S1
Table S1. A list of downloaded samples from TCGA
ID of downloaded miRNA samples from TCGA	ID of downloaded mRNA samples from TCGA
TCGA-BR-8060-11A-01R-2343-13	TCGA-D7-5577-01A
TCGA-HU-A4GY-11A-11R-A360-13	TCGA-D7-6818-01A
TCGA-HU-A4GC-11A-11R-A252-13	TCGA-BR-4280-01A
TCGA-HU-A4G9-11A-11R-A24L-13	TCGA-D7-8572-01A
TCGA-SW-A7EA-11A-11R-A353-13	TCGA-VQ-A91Z-01A
TCGA-BR-6458-11A-01R-1802-13	TCGA-HU-A4HD-01A
TCGA-HU-A4GY-11A-11R-A24L-13	TCGA-D7-8573-01A
TCGA-CG-5730-11A-01R-1602-13	TCGA-BR-7959-01A
TCGA-FP-7829-11A-01R-2055-13	TCGA-BR-8679-01A
TCGA-HU-A4GX-11A-11R-A252-13	TCGA-CG-5726-01A
TCGA-CG-5725-11A-01R-1602-13	TCGA-BR-6453-01A
TCGA-CG-5728-11A-01R-1602-13	TCGA-BR-A4QL-01A
TCGA-BR-6564-11A-01R-1884-13	TCGA-VQ-AA6A-01A
TCGA-IN-AB1X-11A-21R-A39F-13	TCGA-HF-7132-01A
TCGA-BR-7715-11A-01R-2055-13	TCGA-BR-A4IV-01A
TCGA-CG-5720-11A-01R-1602-13	TCGA-CG-5718-01A
TCGA-IN-8462-11A-01R-2343-13	TCGA-BR-8296-01A
TCGA-BR-7717-11A-01R-2055-13	TCGA-R5-A7ZR-01A
TCGA-IN-8663-11A-01R-2402-13	TCGA-HU-A4GY-11A
TCGA-BR-7716-11A-01R-2055-13	TCGA-BR-8680-01A
TCGA-BR-7703-11A-01R-2055-13	TCGA-VQ-A8P2-01A
TCGA-HU-A4GH-11A-11R-A24L-13	TCGA-CD-8533-01A
TCGA-IP-7968-11A-01R-2203-13	TCGA-IP-7968-11A
TCGA-HU-8238-11A-01R-2343-13	TCGA-RD-A8N2-01A
TCGA-CG-5734-11A-01R-1602-13	TCGA-VQ-A92D-01A
TCGA-HU-A4G9-11A-11R-A360-13	TCGA-CG-5721-11A
TCGA-BR-6852-11A-01R-1884-13	TCGA-HU-A4GT-01A
TCGA-BR-7851-11A-01R-2203-13	TCGA-ZA-A8F6-01A
TCGA-IN-AB1V-11A-11R-A415-13	TCGA-D7-A74A-01A
TCGA-HU-A4HB-11A-11R-A252-13	TCGA-IN-A7NR-01A
TCGA-BR-6457-11A-01R-1802-13	TCGA-HU-A4H2-01A
TCGA-BR-6802-11A-01R-1884-13	TCGA-BR-6456-01A
TCGA-HU-A4G3-11A-11R-A24L-13	TCGA-CG-4442-01A
TCGA-CG-5722-11A-02R-1602-13	TCGA-CD-8524-01A
TCGA-BR-6453-11A-01R-1802-13	TCGA-VQ-A8PO-01A
TCGA-BR-6454-11A-01R-1802-13	TCGA-BR-7717-01A
TCGA-IN-7806-11A-01R-2055-13	TCGA-CG-4475-01A
TCGA-HU-A4GP-11A-21R-A252-13	TCGA-BR-4369-01A
TCGA-BR-7704-11A-01R-2055-13	TCGA-HU-A4GH-11A
TCGA-CG-5721-11A-01R-1602-13	TCGA-HU-A4GP-01A
TCGA-HU-A4GH-11A-11R-A360-13	TCGA-VQ-A94R-01A
TCGA-CG-5733-11A-01R-1602-13	TCGA-VQ-A91E-01A
TCGA-HU-A4GX-11A-11R-A360-13	TCGA-HU-A4GP-11A
TCGA-FP-7735-11A-01R-2055-13	TCGA-HU-A4GD-01A
TCGA-HU-A4GN-11A-12R-A252-13	TCGA-FP-8211-01A
TCGA-VQ-A91U-01A-11R-A415-13	TCGA-D7-A747-01A
TCGA-BR-4369-01A-01R-1157-13	TCGA-KB-A93G-01A
TCGA-VQ-A94P-01A-13R-A415-13	TCGA-RD-A8MV-01A
TCGA-IP-7968-01A-11R-2203-13	TCGA-BR-4256-01A
TCGA-BR-7704-01A-11R-2055-13	TCGA-FP-7735-01A
TCGA-BR-4255-01A-01R-1131-13	TCGA-BR-6454-11A
TCGA-RD-A8MV-01A-11R-A36E-13	TCGA-VQ-A8PK-01A
TCGA-IN-8663-01A-11R-2402-13	TCGA-BR-7707-01A
TCGA-VQ-A91V-01A-11R-A415-13	TCGA-IN-A6RS-01A
TCGA-HU-A4GU-01A-11R-A252-13	TCGA-D7-6519-01A
TCGA-CG-4440-01A-01R-1157-13	TCGA-CG-4440-01A
TCGA-B7-5818-01A-11R-1602-13	TCGA-BR-8487-01A
TCGA-BR-8372-01A-11R-2343-13	TCGA-VQ-A94U-01A
TCGA-BR-8678-01A-11R-2402-13	TCGA-CG-5717-01A
TCGA-BR-4366-01A-01R-1157-13	TCGA-BR-A4CR-01A
TCGA-BR-6710-01A-11R-1884-13	TCGA-HU-8249-01A
TCGA-FP-7916-01A-11R-2203-13	TCGA-BR-6454-01A
TCGA-VQ-A8PU-01A-12R-A415-13	TCGA-BR-8295-01A
TCGA-VQ-A8P2-01A-11R-A36E-13	TCGA-BR-7722-01A
TCGA-BR-A4J8-01A-11R-A252-13	TCGA-HU-A4HB-01A
TCGA-HU-A4HB-01A-12R-A252-13	TCGA-BR-7958-01A
TCGA-CD-8534-01A-11R-2343-13	TCGA-CG-5730-11A
TCGA-IN-A6RI-01A-11R-A32E-13	TCGA-BR-7197-01A
TCGA-VQ-A92D-01A-11R-A415-13	TCGA-VQ-A94P-01A
TCGA-D7-6817-01A-11R-1884-13	TCGA-D7-8575-01A
TCGA-CD-5800-01A-11R-1602-13	TCGA-VQ-A8E0-01A
TCGA-BR-7723-01A-11R-2055-13	TCGA-HU-A4GN-11A
TCGA-HU-A4GN-01A-11R-A252-13	TCGA-VQ-A8PP-01A
TCGA-BR-4267-01A-01R-1131-13	TCGA-BR-8372-01A
TCGA-VQ-A928-01A-11R-A415-13	TCGA-VQ-A91Y-01A
TCGA-VQ-A8DU-01A-11R-A36E-13	TCGA-IN-A6RL-01A
TCGA-CG-4475-01A-01R-1157-13	TCGA-CG-5732-01A
TCGA-BR-6452-01A-12R-1802-13	TCGA-RD-A8MW-01A
TCGA-CG-4449-01A-01R-1157-13	TCGA-KB-A6F7-01A
TCGA-BR-6803-01A-11R-1884-13	TCGA-BR-8382-01A
TCGA-B7-A5TK-01A-12R-A360-13	TCGA-CG-5722-11A
TCGA-CD-8526-01A-11R-2343-13	TCGA-BR-8060-01A
TCGA-CD-5804-01A-12R-2055-13	TCGA-HU-A4GF-01A
TCGA-HU-A4H3-01A-21R-A252-13	TCGA-R5-A7ZI-01A
TCGA-D7-6526-01A-11R-1802-13	TCGA-BR-8588-01A
TCGA-BR-8680-01A-11R-2402-13	TCGA-CD-5801-01A
TCGA-CD-8528-01A-11R-2343-13	TCGA-CD-5800-01A
TCGA-BR-A4J4-01A-12R-A252-13	TCGA-CG-4462-01A
TCGA-BR-8683-01A-11R-2402-13	TCGA-CD-8530-01A
TCGA-FP-8631-01A-11R-2402-13	TCGA-VQ-A8PX-01A
TCGA-BR-8286-01A-12R-2343-13	TCGA-D7-8578-01A
TCGA-F1-6874-01A-11R-1884-13	TCGA-BR-6458-01A
TCGA-IN-A7NR-01A-11R-A353-13	TCGA-VQ-A8PB-01A
TCGA-CG-4472-01A-01R-1157-13	TCGA-D7-6822-01A
TCGA-VQ-A8E7-01B-11R-A415-13	TCGA-BR-8284-01A
TCGA-BR-4367-01A-01R-1157-13	TCGA-3M-AB47-01A
TCGA-D7-A74A-01A-11R-A32E-13	TCGA-BR-8381-01A
TCGA-FP-A4BF-01A-12R-A24L-13	TCGA-BR-4191-01A
TCGA-D7-8575-01A-11R-2343-13	TCGA-MX-A666-01A
TCGA-HU-A4H4-01A-21R-A252-13	TCGA-CD-A486-01A
TCGA-BR-A4J2-01A-21R-A252-13	TCGA-BR-8077-01A
TCGA-BR-8591-01A-11R-2402-13	TCGA-MX-A663-01A
TCGA-VQ-AA6J-01A-11R-A415-13	TCGA-R5-A7O7-01A
TCGA-VQ-A94O-01A-11R-A415-13	TCGA-VQ-A8DZ-01A
TCGA-BR-6705-01A-12R-1884-13	TCGA-BR-A44T-01A
TCGA-F1-6177-01A-11R-1802-13	TCGA-HU-A4H6-01A
TCGA-BR-A4J9-01A-12R-A252-13	TCGA-BR-A4CS-01A
TCGA-CD-A487-01A-21R-A24L-13	TCGA-CG-4438-01A
TCGA-3M-AB46-01A-11R-A415-13	TCGA-RD-A7BW-01A
TCGA-VQ-AA6B-01A-11R-A415-13	TCGA-D7-8570-01A
TCGA-BR-8373-01A-11R-2343-13	TCGA-BR-4368-01A
TCGA-D7-A4YY-01A-11R-A252-13	TCGA-CG-5720-01A
TCGA-BR-8370-01A-11R-2343-13	TCGA-D7-8579-01A
TCGA-BR-6453-01A-11R-1802-13	TCGA-IN-A6RO-01A
TCGA-IN-7808-01A-11R-2203-13	TCGA-VQ-AA69-01A
TCGA-HF-7131-01A-11R-2055-13	TCGA-IP-7968-01A
TCGA-D7-6525-01A-11R-1802-13	TCGA-BR-8371-01A
TCGA-CD-8525-01A-11R-2343-13	TCGA-KB-A93J-01A
TCGA-D7-A6EY-01A-21R-A31Q-13	TCGA-D7-A4YU-01A
TCGA-MX-A5UJ-01A-11R-A31Q-13	TCGA-BR-6705-01A
TCGA-D7-5579-01A-01R-1602-13	TCGA-BR-6803-01A
TCGA-BR-4256-01A-01R-1131-13	TCGA-D7-A6EX-01A
TCGA-BR-8590-01A-11R-2402-13	TCGA-HU-A4G9-01A
TCGA-HJ-7597-01A-21R-2203-13	TCGA-BR-6564-01A
TCGA-BR-8060-01A-11R-2343-13	TCGA-D7-A4YX-01A
TCGA-D7-A6EZ-01A-11R-A31Q-13	TCGA-CG-4441-01A
TCGA-BR-A4PD-01A-11R-A252-13	TCGA-VQ-A8DV-01A
TCGA-B7-5816-01A-21R-1602-13	TCGA-CG-5719-01A
TCGA-ZQ-A9CR-01A-11R-A39F-13	TCGA-HU-A4GX-01A
TCGA-CG-4460-01A-01R-1157-13	TCGA-FP-7829-11A
TCGA-VQ-A8PB-01A-11R-A39F-13	TCGA-BR-8483-01A
TCGA-VQ-A8DL-01A-11R-A36E-13	TCGA-VQ-A8PC-01A
TCGA-BR-8059-01A-11R-2343-13	TCGA-CD-8526-01A
TCGA-VQ-A8PH-01A-12R-A415-13	TCGA-BR-8380-01A
TCGA-FP-A9TM-01A-11R-A39F-13	TCGA-VQ-A8PQ-01A
TCGA-R5-A805-01A-11R-A36E-13	TCGA-BR-8291-01A
TCGA-RD-A8N6-01A-11R-A36E-13	TCGA-HU-A4GQ-01A
TCGA-BR-A44U-01A-11R-A360-13	TCGA-IN-AB1X-11A
TCGA-BR-8381-01A-11R-2402-13	TCGA-BR-8081-01A
TCGA-BR-4362-01A-01R-1157-13	TCGA-HU-A4H4-01A
TCGA-HF-A5NB-01A-11R-A31Q-13	TCGA-VQ-A91K-01A
TCGA-BR-A4IU-01A-22R-A252-13	TCGA-R5-A7ZE-01B
TCGA-VQ-A91Z-01A-11R-A415-13	TCGA-BR-4367-01A
TCGA-D7-A6EX-01A-11R-A31Q-13	TCGA-BR-8297-01A
TCGA-D7-A6ET-01A-32R-A32E-13	TCGA-BR-8687-01A
TCGA-D7-6524-01A-11R-1802-13	TCGA-BR-8683-01A
TCGA-BR-4257-01A-01R-1131-13	TCGA-F1-A72C-01A
TCGA-CD-5798-01A-11R-1602-13	TCGA-BR-7704-11A
TCGA-RD-A7C1-01A-11R-A32E-13	TCGA-VQ-A8PM-01A
TCGA-R5-A7ZE-01B-11R-A353-13	TCGA-BR-7703-11A
TCGA-BR-6706-01A-11R-1884-13	TCGA-VQ-A925-01A
TCGA-KB-A93J-01A-11R-A39F-13	TCGA-IN-7808-01A
TCGA-HF-7136-01A-11R-2055-13	TCGA-HU-A4G8-01A
TCGA-BR-8686-01A-11R-2402-13	TCGA-CD-A48A-01A
TCGA-D7-A748-01A-12R-A32E-13	TCGA-B7-A5TJ-01A
TCGA-HU-8238-01A-11R-2343-13	TCGA-IN-8462-01A
TCGA-CD-A4MI-01A-21R-A252-13	TCGA-BR-4294-01A
TCGA-D7-5578-01A-01R-1602-13	TCGA-BR-A4J4-01A
TCGA-CG-4306-01A-01R-1157-13	TCGA-IN-7806-01A
TCGA-BR-4370-01A-01R-1157-13	TCGA-VQ-AA6F-01A
TCGA-BR-7958-01A-21R-2343-13	TCGA-BR-A4J8-01A
TCGA-BR-A4J5-01A-21R-A252-13	TCGA-BR-6707-01A
TCGA-HU-A4GH-01A-11R-A24L-13	TCGA-HU-A4GC-01A
TCGA-VQ-A8E2-01A-11R-A36E-13	TCGA-BR-8682-01A
TCGA-EQ-8122-01A-11R-2343-13	TCGA-HU-A4H0-01A
TCGA-BR-6566-01A-11R-1802-13	TCGA-BR-8677-01A
TCGA-BR-A4QL-01A-31R-A252-13	TCGA-FP-7998-01A
TCGA-VQ-A94T-01A-11R-A415-13	TCGA-D7-8574-01A
TCGA-FP-A4BF-01A-12R-A360-13	TCGA-VQ-A8P5-01A
TCGA-BR-6801-01A-11R-1884-13	TCGA-CD-8532-01A
TCGA-BR-A44T-01A-32R-A24L-13	TCGA-VQ-A91A-01A
TCGA-CD-8531-01A-11R-2343-13	TCGA-CG-4466-01A
TCGA-CD-8536-01A-11R-2343-13	TCGA-BR-8369-01A
TCGA-CG-4443-01A-01R-1157-13	TCGA-BR-6453-11A
TCGA-BR-8296-01A-11R-2343-13	TCGA-BR-7717-11A
TCGA-D7-6820-01A-11R-1884-13	TCGA-D7-A4Z0-01A
TCGA-F1-A72C-01A-21R-A33X-13	TCGA-CG-4444-01A
TCGA-VQ-A91E-01A-31R-A415-13	TCGA-BR-7715-01A
TCGA-BR-7197-01A-11R-2203-13	TCGA-BR-8590-01A
TCGA-HU-8608-01A-11R-2402-13	TCGA-VQ-A927-01A
TCGA-BR-8380-01A-11R-2343-13	TCGA-D7-A6EV-01A
TCGA-BR-8081-01A-11R-2343-13	TCGA-D7-A748-01A
TCGA-CD-A48C-01A-11R-A24L-13	TCGA-VQ-A91U-01A
TCGA-IN-A6RL-01A-11R-A32E-13	TCGA-IN-8663-01A
TCGA-CG-5726-01A-11R-1602-13	TCGA-CG-4477-01A
TCGA-VQ-A91X-01A-12R-A415-13	TCGA-BR-7716-11A
TCGA-BR-8676-01A-11R-2402-13	TCGA-IN-7806-11A
TCGA-BR-A4PE-01A-31R-A252-13	TCGA-CG-4460-01A
TCGA-HU-A4G2-01A-11R-A252-13	TCGA-RD-A8N5-01A
TCGA-HU-8249-01A-11R-A360-13	TCGA-BR-4363-01A
TCGA-HU-8244-01A-11R-2343-13	TCGA-D7-A6EZ-01A
TCGA-FP-7829-01A-11R-2055-13	TCGA-IN-A7NT-01A
TCGA-BR-A453-01A-11R-A24L-13	TCGA-VQ-A8PD-01A
TCGA-B7-A5TK-01A-12R-A31Q-13	TCGA-VQ-A924-01A
TCGA-BR-8295-01A-11R-2343-13	TCGA-HU-A4GC-11A
TCGA-KB-A6F5-01A-12R-A33X-13	TCGA-IN-A6RN-01A
TCGA-HU-A4GC-01A-12R-A252-13	TCGA-HU-A4GH-01A
TCGA-BR-4368-01A-01R-1157-13	TCGA-HU-A4H8-01A
TCGA-VQ-A94U-01A-12R-A415-13	TCGA-BR-4370-01A
TCGA-D7-8579-01A-11R-2343-13	TCGA-FP-A9TM-01A
TCGA-BR-A44U-01A-11R-A24L-13	TCGA-BR-6852-01A
TCGA-CD-A4MJ-01A-11R-A252-13	TCGA-CG-4476-01A
TCGA-CD-A48A-01A-12R-A360-13	TCGA-VQ-A8DU-01A
TCGA-D7-6818-01A-11R-1884-13	TCGA-CG-4443-01A
TCGA-CD-5802-01A-11R-1602-13	TCGA-BR-4257-01A
TCGA-HU-A4GQ-01A-11R-A360-13	TCGA-D7-6815-01A
TCGA-RD-A8N4-01A-21R-A36E-13	TCGA-BR-A4J9-01A
TCGA-RD-A7BS-01A-11R-A32E-13	TCGA-BR-7723-01A
TCGA-CD-8535-01A-11R-2343-13	TCGA-RD-A8NB-01A
TCGA-CG-4437-01A-01R-1802-13	TCGA-D7-6520-01A
TCGA-D7-6519-01A-11R-1802-13	TCGA-BR-6452-01A
TCGA-IN-A7NU-01A-22R-A353-13	TCGA-IN-A6RR-01A
TCGA-HU-A4H0-01A-11R-A252-13	TCGA-VQ-A928-01A
TCGA-CG-5720-01A-11R-1602-13	TCGA-BR-A4J7-01A
TCGA-CG-5728-01A-11R-1602-13	TCGA-BR-8059-01A
TCGA-CG-4300-01A-01R-1157-13	TCGA-VQ-A8DT-01A
TCGA-3M-AB47-01A-22R-A415-13	TCGA-VQ-A8P8-01A
TCGA-VQ-A922-01A-11R-A415-13	TCGA-VQ-A91D-01A
TCGA-IN-A6RN-01A-12R-A33X-13	TCGA-BR-7901-01A
TCGA-VQ-A8PJ-01A-11R-A415-13	TCGA-CG-4306-01A
TCGA-CG-5730-01A-11R-1602-13	TCGA-BR-6565-01A
TCGA-D7-8576-01A-11R-2343-13	TCGA-BR-7704-01A
TCGA-BR-4188-01A-01R-1131-13	TCGA-CG-4436-01A
TCGA-R5-A7O7-01A-11R-A33X-13	TCGA-HU-A4G2-01A
TCGA-HU-A4HD-01A-11R-A252-13	TCGA-CG-5734-11A
TCGA-BR-7901-01A-11R-2203-13	TCGA-VQ-A94T-01A
TCGA-BR-A4IY-01A-11R-A252-13	TCGA-VQ-A8PU-01A
TCGA-BR-8690-01A-11R-2402-13	TCGA-VQ-A8PJ-01A
TCGA-VQ-AA6G-01A-11R-A415-13	TCGA-IN-A6RI-01A
TCGA-BR-6458-01A-11R-1802-13	TCGA-IN-A7NU-01A
TCGA-D7-A4YT-01A-11R-A252-13	TCGA-CD-8534-01A
TCGA-RD-A8NB-01A-12R-A39F-13	TCGA-VQ-AA68-01A
TCGA-BR-A4PF-01A-11R-A252-13	TCGA-FP-8631-01A
TCGA-VQ-A91Y-01A-11R-A415-13	TCGA-D7-A6EY-01A
TCGA-BR-6563-01A-13R-2055-13	TCGA-D7-6526-01A
TCGA-BR-A4CR-01A-11R-A24L-13	TCGA-BR-8364-01A
TCGA-CG-5719-01A-11R-1602-13	TCGA-BR-6563-01A
TCGA-CD-8530-01A-11R-2343-13	TCGA-HU-8238-11A
TCGA-VQ-A8PF-01A-11R-A415-13	TCGA-CG-5728-11A
TCGA-CG-4444-01A-01R-1157-13	TCGA-BR-8676-01A
TCGA-CG-5722-01A-21R-1602-13	TCGA-CG-5721-01A
TCGA-D7-A4YV-01A-11R-A252-13	TCGA-HF-7133-01A
TCGA-VQ-A8PK-01A-12R-A415-13	TCGA-BR-6802-11A
TCGA-FP-A4BE-01A-12R-A24L-13	TCGA-HU-A4HB-11A
TCGA-MX-A666-01A-11R-A31Q-13	TCGA-BR-6457-11A
TCGA-BR-8080-01A-11R-2343-13	TCGA-CD-8528-01A
TCGA-HU-A4GX-01A-12R-A252-13	TCGA-HU-8244-01A
TCGA-HU-A4G3-01A-11R-A24L-13	TCGA-BR-7851-11A
TCGA-BR-6707-01A-11R-1884-13	TCGA-CD-5813-01A
TCGA-BR-A4CQ-01A-12R-A252-13	TCGA-BR-8484-01A
TCGA-D7-A4YX-01A-11R-A252-13	TCGA-BR-6457-01A
TCGA-R5-A804-01A-11R-A36E-13	TCGA-FP-7916-01A
TCGA-VQ-A8PD-01A-11R-A415-13	TCGA-BR-4187-01A
TCGA-CG-4455-01A-01R-1157-13	TCGA-KB-A93H-01A
TCGA-BR-7707-01A-11R-2055-13	TCGA-BR-8592-01A
TCGA-HU-A4GQ-01A-11R-A252-13	TCGA-BR-4366-01A
TCGA-BR-6454-01A-11R-1802-13	TCGA-BR-7851-01A
TCGA-VQ-A8PM-01A-21R-A415-13	TCGA-SW-A7EA-01A
TCGA-CG-4465-01A-01R-1157-13	TCGA-CD-5803-01A
TCGA-BR-A4J6-01A-11R-A252-13	TCGA-D7-6525-01A
TCGA-CD-8533-01A-11R-2343-13	TCGA-RD-A8N9-01A
TCGA-SW-A7EA-01A-12R-A353-13	TCGA-BR-4279-01A
TCGA-VQ-AA6I-01A-11R-A415-13	TCGA-BR-8080-01A
TCGA-CG-5724-01A-11R-1602-13	TCGA-BR-A4PF-01A
TCGA-BR-7196-01A-11R-2055-13	TCGA-HU-A4G3-01A
TCGA-RD-A8N5-01A-12R-A36E-13	TCGA-CD-8531-01A
TCGA-BR-7716-01A-21R-2055-13	TCGA-R5-A7ZF-01A
TCGA-BR-4187-01A-01R-1131-13	TCGA-CD-A487-01A
TCGA-BR-4357-01A-01R-1157-13	TCGA-BR-8384-01A
TCGA-VQ-A91K-01A-11R-A415-13	TCGA-VQ-A922-01A
TCGA-BR-8285-01A-11R-2343-13	TCGA-B7-A5TI-01A
TCGA-BR-6457-01A-21R-1802-13	TCGA-BR-8368-01A
TCGA-D7-6518-01A-11R-1802-13	TCGA-FP-7735-11A
TCGA-CG-5734-01A-11R-1602-13	TCGA-BR-4357-01A
TCGA-RD-A8N9-01A-12R-A39F-13	TCGA-BR-4371-01A
TCGA-HU-8245-01A-11R-2343-13	TCGA-VQ-A91N-01A
TCGA-BR-8368-01A-11R-2343-13	TCGA-VQ-AA6J-01A
TCGA-CG-5723-01A-11R-1602-13	TCGA-CG-5724-01A
TCGA-HU-A4G8-01A-11R-A252-13	TCGA-VQ-A94O-01A
TCGA-VQ-A8PX-01A-12R-A415-13	TCGA-BR-8591-01A
TCGA-BR-8365-01A-21R-2343-13	TCGA-BR-8060-11A
TCGA-BR-A4QI-01A-12R-A252-13	TCGA-VQ-AA64-01A
TCGA-HU-A4GD-01A-11R-A252-13	TCGA-FP-8099-01A
TCGA-BR-8483-01A-31R-2402-13	TCGA-F1-A448-01A
TCGA-HU-A4GJ-01A-11R-A252-13	TCGA-VQ-A91V-01A
TCGA-VQ-A91W-01A-11R-A415-13	TCGA-RD-A8N0-01A
TCGA-IN-AB1V-01A-21R-A415-13	TCGA-CD-8525-01A
TCGA-D7-A4Z0-01A-22R-A252-13	TCGA-FP-A4BF-01A
TCGA-BR-8682-01A-11R-2402-13	TCGA-IN-AB1V-11A
TCGA-R5-A7ZI-01A-11R-A353-13	TCGA-FP-A8CX-01A
TCGA-IN-A6RP-01A-21R-A33X-13	TCGA-RD-A7BS-01A
TCGA-D7-A6F2-01A-12R-A31Q-13	TCGA-BR-7716-01A
TCGA-VQ-A8PQ-01A-11R-A415-13	TCGA-BR-8366-01A
TCGA-FP-8211-01A-11R-2343-13	TCGA-VQ-AA6G-01A
TCGA-BR-7722-01A-31R-2203-13	TCGA-CG-4465-01A
TCGA-BR-8360-01A-11R-2343-13	TCGA-HU-A4H5-01A
TCGA-CG-4462-01A-01R-1157-13	TCGA-CG-4437-01A
TCGA-F1-A448-01A-11R-A24L-13	TCGA-CD-5804-01A
TCGA-D7-6822-01A-11R-1884-13	TCGA-F1-6875-01A
TCGA-IN-A6RJ-01A-21R-A33X-13	TCGA-HF-A5NB-01A
TCGA-FP-8210-01A-11R-2343-13	TCGA-BR-8365-01A
TCGA-IN-A7NT-01A-21R-A353-13	TCGA-CD-8527-01A
TCGA-BR-A4J7-01A-31R-A252-13	TCGA-D7-A6F0-01A
TCGA-CD-A489-01A-11R-A24L-13	TCGA-BR-7957-01A
TCGA-D7-8572-01A-11R-2343-13	TCGA-IN-AB1X-01A
TCGA-HU-8602-01A-11R-2402-13	TCGA-BR-8678-01A
TCGA-BR-8486-01A-31R-2402-13	TCGA-D7-6528-01A
TCGA-HU-8245-01A-11R-A360-13	TCGA-BR-7715-11A
TCGA-CG-5727-01A-11R-1602-13	TCGA-HU-8238-01A
TCGA-IN-A6RO-01A-12R-A33X-13	TCGA-BR-8367-01A
TCGA-CG-4474-01A-02R-1157-13	TCGA-BR-7196-01A
TCGA-D7-A747-01A-22R-A33X-13	TCGA-FP-7829-01A
TCGA-CG-4305-01A-01R-1157-13	TCGA-B7-A5TN-01A
TCGA-BR-8485-01A-11R-2402-13	TCGA-VQ-A8E3-01A
TCGA-CD-A486-01A-11R-A24L-13	TCGA-CG-5725-01A
TCGA-BR-8687-01A-11R-2402-13	TCGA-CG-4305-01A
TCGA-VQ-A924-01A-11R-A415-13	TCGA-BR-6455-01A
TCGA-VQ-A8P3-01A-11R-A36E-13	TCGA-BR-6802-01A
TCGA-VQ-A8P5-01A-11R-A39F-13	TCGA-BR-6709-01A
TCGA-VQ-A927-01A-12R-A415-13	TCGA-B7-A5TK-01A
TCGA-BR-A4J1-01A-11R-A252-13	TCGA-CD-A4MH-01A
TCGA-CG-4477-01A-01R-1157-13	TCGA-BR-6710-01A
TCGA-KB-A6F7-01A-12R-A32E-13	TCGA-CD-A4MG-01A
TCGA-BR-A4QM-01A-12R-A252-13	TCGA-D7-6522-01A
TCGA-BR-8285-01A-11R-A360-13	TCGA-F1-6177-01A
TCGA-BR-8371-01A-11R-2343-13	TCGA-BR-4201-01A
TCGA-HU-8249-01A-11R-2343-13	TCGA-BR-4361-01A
TCGA-RD-A8N0-01A-12R-A36E-13	TCGA-FP-8209-01A
TCGA-IN-A6RS-01A-12R-A353-13	TCGA-FP-8210-01A
TCGA-BR-4371-01A-01R-1157-13	TCGA-HU-8604-01A
TCGA-VQ-A8DV-01A-12R-A36E-13	TCGA-CG-4301-01A
TCGA-BR-8382-01A-11R-2402-13	TCGA-RD-A8N1-01A
TCGA-BR-8078-01A-11R-2343-13	TCGA-BR-A44U-01A
TCGA-BR-8592-01A-11R-2402-13	TCGA-CG-4469-01A
TCGA-BR-8367-01A-11R-2343-13	TCGA-VQ-A8PH-01A
TCGA-BR-4183-01A-02R-1131-13	TCGA-D7-8576-01A
TCGA-BR-6852-01A-11R-1884-13	TCGA-VQ-AA6K-01A
TCGA-CG-5732-01A-11R-1602-13	TCGA-HU-8602-01A
TCGA-BR-8362-01A-11R-2343-13	TCGA-BR-8485-01A
TCGA-BR-8284-01A-11R-2343-13	TCGA-VQ-A8E7-01B
TCGA-CD-5813-01A-11R-1602-13	TCGA-HU-A4GJ-01A
TCGA-CD-5799-01A-11R-1602-13	TCGA-BR-8686-01A
TCGA-BR-6802-01A-11R-1884-13	TCGA-BR-8589-01A
TCGA-BR-8366-01A-11R-2343-13	TCGA-RD-A8N6-01A
TCGA-HU-8243-01A-11R-2343-13	TCGA-D7-6524-01A
TCGA-CG-4304-01A-01R-1157-13	TCGA-CG-5722-01A
TCGA-BR-8291-01A-11R-2343-13	TCGA-BR-8486-01A
TCGA-IN-A6RR-01A-12R-A32E-13	TCGA-VQ-A8PE-01A
TCGA-BR-8369-01A-11R-2343-13	TCGA-CD-8535-01A
TCGA-VQ-AA6F-01A-31R-A415-13	TCGA-VQ-A91X-01A
TCGA-HU-A4G9-01A-11R-A24L-13	TCGA-BR-A4J5-01A
TCGA-MX-A5UG-01A-21R-A31Q-13	TCGA-CD-5798-01A
TCGA-VQ-A925-01A-11R-A415-13	TCGA-ZQ-A9CR-01A
TCGA-VQ-AA68-01A-11R-A415-13	TCGA-D7-6527-01A
TCGA-BR-7717-01A-11R-2055-13	TCGA-BR-8289-01A
TCGA-HU-8610-01A-22R-2402-13	TCGA-BR-6801-01A
TCGA-D7-6528-01A-11R-1802-13	TCGA-CG-5734-01A
TCGA-BR-8058-01A-31R-2343-13	TCGA-R5-A805-01A
TCGA-BR-8364-01A-11R-2343-13	TCGA-3M-AB46-01A
TCGA-BR-8363-01A-11R-2343-13	TCGA-CG-5716-01A
TCGA-F1-6875-01A-11R-2055-13	TCGA-BR-4253-01A
TCGA-D7-A4YU-01A-21R-A252-13	TCGA-BR-8058-01A
TCGA-VQ-AA6K-01A-11R-A415-13	TCGA-VQ-A8P3-01A
TCGA-BR-8679-01A-11R-2402-13	TCGA-HU-A4H3-01A
TCGA-D7-5577-01A-01R-1602-13	TCGA-BR-4267-01A
TCGA-D7-8574-01A-13R-2343-13	TCGA-VQ-A8E2-01A
TCGA-VQ-A91Q-01A-12R-A415-13	TCGA-MX-A5UG-01A
TCGA-BR-8588-01A-11R-2402-13	TCGA-RD-A8N4-01A
TCGA-CD-5803-01A-11R-1602-13	TCGA-IN-A6RJ-01A
TCGA-BR-A4IZ-01A-32R-A252-13	TCGA-CG-5723-01A
TCGA-HU-A4H5-01A-21R-A252-13	TCGA-VQ-AA6D-01A
TCGA-VQ-A8DZ-01A-11R-A36E-13	TCGA-F1-6874-01A
TCGA-VQ-A91S-01A-11R-A415-13	TCGA-CG-4304-01A
TCGA-RD-A8N1-01A-12R-A36E-13	TCGA-VQ-A923-01A
TCGA-VQ-AA6A-01A-11R-A415-13	TCGA-CG-5733-11A
TCGA-D7-6815-01A-11R-1884-13	TCGA-VQ-A8PF-01A
TCGA-BR-4191-01A-02R-1131-13	TCGA-BR-8361-01A
TCGA-HU-A4GT-01A-21R-A252-13	TCGA-BR-8690-01A
TCGA-VQ-A8PP-01A-21R-A415-13	TCGA-HJ-7597-01A
TCGA-IN-AB1X-01A-11R-A39F-13	TCGA-RD-A7BT-01A
TCGA-BR-4292-01A-01R-1131-13	TCGA-CG-5720-11A
TCGA-VQ-AA69-01A-11R-A415-13	TCGA-MX-A5UJ-01A
TCGA-FP-8209-01A-11R-2343-13	TCGA-VQ-A91Q-01A
TCGA-HF-7133-01A-11R-2055-13	TCGA-D7-5578-01A
TCGA-D7-6520-01A-11R-1802-13	TCGA-SW-A7EB-01A
TCGA-BR-4294-01A-01R-1131-13	TCGA-HU-A4GU-01A
TCGA-D7-6527-01A-11R-1802-13	TCGA-D7-6521-01A
TCGA-HU-A4GP-01A-11R-A252-13	TCGA-IN-AB1V-01A
TCGA-VQ-A8E3-01A-11R-A39F-13	TCGA-HF-7134-01A
TCGA-SW-A7EB-01A-11R-A353-13	TCGA-CD-A48C-01A
TCGA-CG-5717-01A-11R-1602-13	TCGA-HU-8610-01A
TCGA-CD-8524-01A-11R-2343-13	TCGA-BR-8373-01A
TCGA-BR-6455-01A-11R-1802-13	TCGA-EQ-8122-01A
TCGA-CD-A48A-01A-12R-A24L-13	TCGA-B7-5818-01A
TCGA-CG-5721-01A-11R-1602-13	TCGA-D7-A6F2-01A
TCGA-BR-4361-01A-01R-1157-13	TCGA-RD-A7C1-01A
TCGA-VQ-A8P8-01A-11R-A39F-13	TCGA-HF-7131-01A
TCGA-CG-5716-01A-21R-1802-13	TCGA-CD-5799-01A
TCGA-BR-4363-01A-01R-1157-13	TCGA-VQ-A91S-01A
TCGA-BR-8361-01A-11R-2343-13	TCGA-HU-A4GY-01A
TCGA-D7-8578-01A-21R-2343-13	TCGA-HU-8608-01A
TCGA-BR-6709-01A-11R-1884-13	TCGA-CD-A489-01A
TCGA-BR-8297-01A-12R-2343-13	TCGA-BR-6566-01A
TCGA-D7-A6F0-01A-11R-A31Q-13	TCGA-IN-8663-11A
TCGA-CG-5725-01A-11R-1602-13	TCGA-BR-A4J6-01A
TCGA-BR-7957-01A-11R-2203-13	TCGA-BR-8286-01A
TCGA-HU-A4H6-01A-11R-A252-13	TCGA-CD-8529-01A
TCGA-HU-A4G6-01A-11R-A24L-13
TCGA-HU-A4H8-01A-11R-A252-13
TCGA-CG-4438-01A-01R-1157-13
TCGA-HU-8604-01A-11R-2402-13
TCGA-CG-4442-01A-01R-1157-13
TCGA-ZA-A8F6-01A-23R-A36E-13
TCGA-VQ-A8E0-01A-11R-A415-13
TCGA-CD-8529-01A-11R-2343-13
TCGA-CD-8532-01A-11R-2343-13
TCGA-HF-7134-01A-11R-2055-13
TCGA-VQ-A91D-01A-11R-A415-13
TCGA-BR-8384-01A-21R-2402-13
TCGA-FP-8099-01A-11R-2343-13
TCGA-HU-A4GD-01A-11R-A360-13
TCGA-VQ-A8PO-01A-11R-A415-13
TCGA-HU-A4GF-01A-11R-A24L-13
TCGA-BR-4201-01A-01R-1131-13
TCGA-BR-A4CQ-01A-12R-A360-13
TCGA-VQ-A8DT-01A-11R-A36E-13
TCGA-CG-4441-01A-01R-1802-13
TCGA-CD-A4MH-01A-11R-A252-13
TCGA-BR-8077-01A-11R-2343-13
TCGA-EQ-5647-01A-01R-1602-13
TCGA-BR-7851-01A-11R-2203-13
TCGA-CD-A4MG-01A-11R-A252-13
TCGA-RD-A8MW-01A-11R-A36E-13
TCGA-VQ-A8PE-01A-11R-A415-13
TCGA-BR-8589-01A-11R-2402-13
TCGA-R5-A7ZF-01A-11R-A353-13
TCGA-FP-7998-01A-11R-2203-13
TCGA-FP-A8CX-01A-11R-A36E-13
TCGA-VQ-A923-01A-11R-A415-13
TCGA-EQ-A4SO-01A-11R-A252-13
TCGA-HF-7132-01A-11R-2055-13
TCGA-BR-7959-01A-11R-2343-13
TCGA-VQ-AA64-01A-11R-A415-13
TCGA-MX-A663-01A-11R-A31Q-13
TCGA-CD-5801-01A-11R-1602-13
TCGA-CG-5733-01A-11R-1602-13
TCGA-B7-A5TJ-01A-11R-A31Q-13
TCGA-BR-A4IV-01A-31R-A252-13
TCGA-HU-A4H2-01A-11R-A252-13
TCGA-FP-7735-01A-11R-2055-13
TCGA-D7-8570-01A-11R-2343-13
TCGA-BR-4279-01A-01R-1131-13
TCGA-BR-7703-01A-11R-2055-13
TCGA-R5-A7ZR-01A-11R-A353-13
TCGA-BR-A4CS-01A-11R-A24L-13
TCGA-VQ-A8PC-01A-11R-A39F-13
TCGA-CG-4476-01A-01R-1157-13
TCGA-RD-A7BW-01A-11R-A32E-13
TCGA-BR-8484-01A-11R-2402-13
TCGA-VQ-A91A-01A-11R-A415-13
TCGA-IN-8462-01A-11R-2343-13
TCGA-BR-6564-01A-12R-1884-13
TCGA-VQ-AA6D-01A-11R-A415-13
TCGA-D7-6521-01A-11R-1802-13
TCGA-BR-7715-01A-11R-2055-13
TCGA-CG-5718-01A-11R-1602-13
TCGA-IN-7806-01A-11R-2055-13
TCGA-BR-6456-01A-11R-1802-13
TCGA-VQ-A91N-01A-11R-A415-13
TCGA-CG-4436-01A-01R-1157-13
TCGA-BR-8677-01A-11R-2402-13
TCGA-BR-A452-01A-91R-A252-13
TCGA-BR-4280-01A-01R-1131-13
TCGA-BR-8487-01A-11R-2402-13
TCGA-D7-A74B-01A-12R-A33X-13
TCGA-D7-A6EV-01A-11R-A31Q-13
TCGA-D7-6522-01A-11R-1802-13
TCGA-CD-8527-01A-11R-2343-13
TCGA-B7-A5TN-01A-21R-A31Q-13
TCGA-BR-4184-01A-01R-1131-13
TCGA-CG-4469-01A-01R-1157-13
TCGA-D7-8573-01A-11R-2343-13
TCGA-VQ-A94R-01A-11R-A415-13
TCGA-BR-4253-01A-01R-1131-13
TCGA-RD-A8N2-01A-12R-A36E-13
TCGA-CG-4301-01A-01R-1157-13
TCGA-B7-A5TI-01A-11R-A31Q-13
TCGA-CG-4466-01A-01R-1157-13
TCGA-BR-6565-01A-11R-1802-13
TCGA-BR-8289-01A-11R-2343-13
TCGA-HU-A4GY-01A-21R-A24L-13

## Sheet: Table S2
Table S2. qRT-PCR primer sequences used in this study.
Gene name	Primer forward sequence	Primer reverse sequence
COL5A1	TACCCTGCGTCTGCATTTCC	GCTCGTTGTAGATGGAGACCA
FSTL1	CTCTAAAGGCAGCAACTACAGTG	CCCCTAAGCAACTTGTTGTTCTC
GAPDH	ACAACTTTGGTATCGTGGAAGG	GCCATCACGCCACAGTTTC
	miRNA qPCR primer
miR-137-3p	CGCGCGTTATTGCTTAAGAATAC
U6	TGGCCCCTGCGCAAGGATG

## Sheet: Table S3
Table S3. The top 5 modules containing the most DEGs and DETGs.
Module	Genes	DEGs	DETGs	Hub genes
bisque4	2683	453	94	4
blue	4281	135	31	2
darkgrey	577	121	33	8
thistle2	2263	86	17	1
red	1914	58	16	1

## Sheet: Table_S4
Table S4. Genes that might be regulated by COL5A1 via ceRNA mechanism in the starBase database.
geneID	geneName	geneType	ceRNAid	ceRNAname	ceRNAgeneType	hitNum	pval	fdr	pancancerNum
ENSG00000130635	COL5A1	protein_coding	ENSG00000135956	TMEM127	protein_coding	99	1.05841e-16	3.93411e-13	24
ENSG00000130635	COL5A1	protein_coding	ENSG00000148339	SLC25A25	protein_coding	73	6.30469e-16	1.17173e-12	15
ENSG00000130635	COL5A1	protein_coding	ENSG00000103855	CD276	protein_coding	78	1.05573e-15	1.30805e-12	30
ENSG00000130635	COL5A1	protein_coding	ENSG00000169926	KLF13	protein_coding	107	7.21149e-15	6.70128e-12	17
ENSG00000130635	COL5A1	protein_coding	ENSG00000125834	STK35	protein_coding	115	4.08205e-14	3.0346e-11	16
ENSG00000130635	COL5A1	protein_coding	ENSG00000100234	TIMP3	protein_coding	102	4.52928e-14	3.0346e-11	28
ENSG00000130635	COL5A1	protein_coding	ENSG00000160007	ARHGAP35	protein_coding	100	1.10804e-13	5.88369e-11	20
ENSG00000130635	COL5A1	protein_coding	ENSG00000110395	CBL	protein_coding	121	1.11379e-13	5.88369e-11	26
ENSG00000130635	COL5A1	protein_coding	ENSG00000157657	ZNF618	protein_coding	115	1.98155e-13	8.1838e-11	23
ENSG00000130635	COL5A1	protein_coding	ENSG00000109079	TNFAIP1	protein_coding	83	2.94515e-13	1.09471e-10	22
ENSG00000130635	COL5A1	protein_coding	ENSG00000175727	MLXIP	protein_coding	80	3.82761e-13	1.29338e-10	23
ENSG00000130635	COL5A1	protein_coding	ENSG00000075426	FOSL2	protein_coding	95	5.03292e-13	1.55895e-10	23
ENSG00000130635	COL5A1	protein_coding	ENSG00000130723	PRRC2B	protein_coding	106	5.66633e-13	1.62013e-10	22
ENSG00000130635	COL5A1	protein_coding	ENSG00000176658	MYO1D	protein_coding	60	7.55431e-13	2.00567e-10	21
ENSG00000130635	COL5A1	protein_coding	ENSG00000144579	CTDSP1	protein_coding	69	7.83128e-13	2.00567e-10	13
ENSG00000130635	COL5A1	protein_coding	ENSG00000139514	SLC7A1	protein_coding	114	9.65099e-13	2.24205e-10	19
ENSG00000130635	COL5A1	protein_coding	ENSG00000198053	SIRPA	protein_coding	81	1.02519e-12	2.24205e-10	23
ENSG00000130635	COL5A1	protein_coding	ENSG00000110917	MLEC	protein_coding	116	1.41404e-12	2.91999e-10	12
ENSG00000130635	COL5A1	protein_coding	ENSG00000116237	ICMT	protein_coding	95	1.54313e-12	3.01885e-10	19
ENSG00000130635	COL5A1	protein_coding	ENSG00000181873	IBA57	protein_coding	96	1.79884e-12	3.34314e-10	11
ENSG00000130635	COL5A1	protein_coding	ENSG00000035862	TIMP2	protein_coding	93	1.91707e-12	3.39321e-10	30
ENSG00000130635	COL5A1	protein_coding	ENSG00000177885	GRB2	protein_coding	82	2.59781e-12	4.38912e-10	17
ENSG00000130635	COL5A1	protein_coding	ENSG00000174989	FBXW8	protein_coding	66	2.97231e-12	4.80351e-10	18
ENSG00000130635	COL5A1	protein_coding	ENSG00000090857	PDPR	protein_coding	103	3.81033e-12	5.90125e-10	17
ENSG00000130635	COL5A1	protein_coding	ENSG00000234616	JRK	protein_coding	98	4.01388e-12	5.96784e-10	15
ENSG00000130635	COL5A1	protein_coding	ENSG00000182372	CLN8	protein_coding	104	4.0602e-12	5.96784e-10	19
ENSG00000130635	COL5A1	protein_coding	ENSG00000070444	MNT	protein_coding	86	4.23281e-12	5.96784e-10	18
ENSG00000130635	COL5A1	protein_coding	ENSG00000085063	CD59	protein_coding	106	4.46643e-12	5.96784e-10	18
ENSG00000130635	COL5A1	protein_coding	ENSG00000116133	DHCR24	protein_coding	92	4.84293e-12	6.2073e-10	13
ENSG00000130635	COL5A1	protein_coding	ENSG00000139645	ANKRD52	protein_coding	122	5.00629e-12	6.2073e-10	19
ENSG00000130635	COL5A1	protein_coding	ENSG00000106636	YKT6	protein_coding	70	5.16468e-12	6.2073e-10	24
ENSG00000130635	COL5A1	protein_coding	ENSG00000101346	POFUT1	protein_coding	94	6.74028e-12	7.82926e-10	17
ENSG00000130635	COL5A1	protein_coding	ENSG00000136295	TTYH3	protein_coding	86	7.49657e-12	8.44386e-10	28
ENSG00000130635	COL5A1	protein_coding	ENSG00000115594	IL1R1	protein_coding	78	8.48972e-12	9.28126e-10	26
ENSG00000130635	COL5A1	protein_coding	ENSG00000002834	LASP1	protein_coding	96	8.95374e-12	9.50887e-10	23
ENSG00000130635	COL5A1	protein_coding	ENSG00000187678	SPRY4	protein_coding	96	8.95374e-12	9.50887e-10	28
ENSG00000130635	COL5A1	protein_coding	ENSG00000115461	IGFBP5	protein_coding	101	9.09919e-12	9.50887e-10	29
ENSG00000130635	COL5A1	protein_coding	ENSG00000180901	KCTD2	protein_coding	93	9.83416e-12	9.61936e-10	15
ENSG00000130635	COL5A1	protein_coding	ENSG00000065802	ASB1	protein_coding	103	1.05081e-11	1.0015e-09	17
ENSG00000130635	COL5A1	protein_coding	ENSG00000118707	TGIF2	protein_coding	79	1.1631e-11	1.08081e-09	14
ENSG00000130635	COL5A1	protein_coding	ENSG00000173120	KDM2A	protein_coding	91	1.20109e-11	1.08889e-09	19
ENSG00000130635	COL5A1	protein_coding	ENSG00000197381	ADARB1	protein_coding	111	1.2471e-11	1.10368e-09	27
ENSG00000130635	COL5A1	protein_coding	ENSG00000182158	CREB3L2	protein_coding	109	1.26995e-11	1.10368e-09	23
ENSG00000130635	COL5A1	protein_coding	ENSG00000100077	GRK3	protein_coding	86	1.31537e-11	1.11119e-09	20
ENSG00000130635	COL5A1	protein_coding	ENSG00000100395	L3MBTL2	protein_coding	56	1.41654e-11	1.17006e-09	11
ENSG00000130635	COL5A1	protein_coding	ENSG00000183864	TOB2	protein_coding	92	1.42431e-11	1.17006e-09	13
ENSG00000130635	COL5A1	protein_coding	ENSG00000176619	LMNB2	protein_coding	78	1.55082e-11	1.22647e-09	18
ENSG00000130635	COL5A1	protein_coding	ENSG00000196526	AFAP1	protein_coding	102	1.62225e-11	1.25623e-09	27
ENSG00000130635	COL5A1	protein_coding	ENSG00000142627	EPHA2	protein_coding	60	1.77813e-11	1.34884e-09	22
ENSG00000130635	COL5A1	protein_coding	ENSG00000157227	MMP14	protein_coding	64	1.82241e-11	1.35478e-09	30
ENSG00000130635	COL5A1	protein_coding	ENSG00000107957	SH3PXD2A	protein_coding	119	1.91129e-11	1.39299e-09	32
ENSG00000130635	COL5A1	protein_coding	ENSG00000160877	NACC1	protein_coding	79	2.09992e-11	1.50104e-09	16
ENSG00000130635	COL5A1	protein_coding	ENSG00000074410	CA12	protein_coding	95	2.21809e-11	1.55559e-09	20
ENSG00000130635	COL5A1	protein_coding	ENSG00000185262	UBALD2	protein_coding	45	2.43862e-11	1.67858e-09	17
ENSG00000130635	COL5A1	protein_coding	ENSG00000167202	TBC1D2B	protein_coding	82	2.69805e-11	1.82339e-09	25
ENSG00000130635	COL5A1	protein_coding	ENSG00000174233	ADCY6	protein_coding	80	2.79519e-11	1.85531e-09	14
ENSG00000130635	COL5A1	protein_coding	ENSG00000145016	RUBCN	protein_coding	93	2.81238e-11	1.85531e-09	17
ENSG00000130635	COL5A1	protein_coding	ENSG00000166949	SMAD3	protein_coding	105	3.09586e-11	1.98402e-09	19
ENSG00000130635	COL5A1	protein_coding	ENSG00000196700	ZNF512B	protein_coding	91	3.46495e-11	2.18292e-09	17
ENSG00000130635	COL5A1	protein_coding	ENSG00000114739	ACVR2B	protein_coding	124	3.66781e-11	2.27221e-09	12
ENSG00000130635	COL5A1	protein_coding	ENSG00000184640	SEPT9	protein_coding	77	3.71569e-11	2.27221e-09	21
ENSG00000130635	COL5A1	protein_coding	ENSG00000169641	LUZP1	protein_coding	100	3.76065e-11	2.27221e-09	25
ENSG00000130635	COL5A1	protein_coding	ENSG00000103257	SLC7A5	protein_coding	86	3.94067e-11	2.325e-09	19
ENSG00000130635	COL5A1	protein_coding	ENSG00000198740	ZNF652	protein_coding	101	4.05747e-11	2.3565e-09	17
ENSG00000130635	COL5A1	protein_coding	ENSG00000007545	CRAMP1	protein_coding	89	4.14931e-11	2.37277e-09	14
ENSG00000130635	COL5A1	protein_coding	ENSG00000108312	UBTF	protein_coding	74	4.63336e-11	2.60942e-09	14
ENSG00000130635	COL5A1	protein_coding	ENSG00000221890	NPTXR	protein_coding	69	4.65185e-11	2.60942e-09	22
ENSG00000130635	COL5A1	protein_coding	ENSG00000196663	TECPR2	protein_coding	76	4.90178e-11	2.6794e-09	24
ENSG00000130635	COL5A1	protein_coding	ENSG00000025800	KPNA6	protein_coding	112	5.01019e-11	2.69897e-09	16
ENSG00000130635	COL5A1	protein_coding	ENSG00000166135	HIF1AN	protein_coding	106	5.14728e-11	2.73321e-09	12
ENSG00000130635	COL5A1	protein_coding	ENSG00000143862	ARL8A	protein_coding	51	5.1782e-11	2.73321e-09	13
ENSG00000130635	COL5A1	protein_coding	ENSG00000108175	ZMIZ1	protein_coding	99	5.65057e-11	2.91711e-09	23
ENSG00000130635	COL5A1	protein_coding	ENSG00000113552	GNPDA1	protein_coding	65	5.84345e-11	2.97536e-09	18
ENSG00000130635	COL5A1	protein_coding	ENSG00000179820	MYADM	protein_coding	65	5.84345e-11	2.97536e-09	30
ENSG00000130635	COL5A1	protein_coding	ENSG00000134247	PTGFRN	protein_coding	100	6.13244e-11	3.03924e-09	27
ENSG00000130635	COL5A1	protein_coding	ENSG00000177169	ULK1	protein_coding	79	6.62748e-11	3.24136e-09	21
ENSG00000130635	COL5A1	protein_coding	ENSG00000181035	SLC25A42	protein_coding	56	6.73481e-11	3.25108e-09	16
ENSG00000130635	COL5A1	protein_coding	ENSG00000129933	MAU2	protein_coding	84	7.53069e-11	3.58866e-09	14
ENSG00000130635	COL5A1	protein_coding	ENSG00000043143	JADE2	protein_coding	97	7.64169e-11	3.59546e-09	16
ENSG00000130635	COL5A1	protein_coding	ENSG00000168610	STAT3	protein_coding	82	8.1869e-11	3.80384e-09	23
ENSG00000130635	COL5A1	protein_coding	ENSG00000103064	SLC7A6	protein_coding	106	8.24652e-11	3.80384e-09	21
ENSG00000130635	COL5A1	protein_coding	ENSG00000162144	CYB561A3	protein_coding	59	8.95812e-11	4.06065e-09	15
ENSG00000130635	COL5A1	protein_coding	ENSG00000118058	KMT2A	protein_coding	116	1.00225e-10	4.48839e-09	21
ENSG00000130635	COL5A1	protein_coding	ENSG00000174903	RAB1B	protein_coding	62	1.05588e-10	4.67227e-09	11
ENSG00000130635	COL5A1	protein_coding	ENSG00000174306	ZHX3	protein_coding	101	1.0646e-10	4.67227e-09	21
ENSG00000130635	COL5A1	protein_coding	ENSG00000261732	AL031708.1	protein_coding	68	1.09921e-10	4.75089e-09	7
ENSG00000130635	COL5A1	protein_coding	ENSG00000071246	VASH1	protein_coding	81	1.1099e-10	4.75089e-09	30
ENSG00000130635	COL5A1	protein_coding	ENSG00000105221	AKT2	protein_coding	81	1.1099e-10	4.75089e-09	10
ENSG00000130635	COL5A1	protein_coding	ENSG00000144043	TEX261	protein_coding	92	1.1214e-10	4.75089e-09	13
ENSG00000130635	COL5A1	protein_coding	ENSG00000160209	PDXK	protein_coding	105	1.2823e-10	5.2959e-09	15
ENSG00000130635	COL5A1	protein_coding	ENSG00000125875	TBC1D20	protein_coding	84	1.28343e-10	5.2959e-09	18
ENSG00000130635	COL5A1	protein_coding	ENSG00000065308	TRAM2	protein_coding	107	1.33374e-10	5.3886e-09	31
ENSG00000130635	COL5A1	protein_coding	ENSG00000049239	H6PD	protein_coding	87	1.37659e-10	5.50192e-09	25
ENSG00000130635	COL5A1	protein_coding	ENSG00000085978	ATG16L1	protein_coding	64	1.38372e-10	5.50192e-09	14
ENSG00000130635	COL5A1	protein_coding	ENSG00000169057	MECP2	protein_coding	117	1.44567e-10	5.65637e-09	18
ENSG00000130635	COL5A1	protein_coding	ENSG00000127946	HIP1	protein_coding	99	1.48451e-10	5.74784e-09	26
ENSG00000130635	COL5A1	protein_coding	ENSG00000087266	SH3BP2	protein_coding	69	1.61204e-10	6.17727e-09	21
ENSG00000130635	COL5A1	protein_coding	ENSG00000105323	HNRNPUL1	protein_coding	55	1.62798e-10	6.17727e-09	19
ENSG00000130635	COL5A1	protein_coding	ENSG00000180921	FAM83H	protein_coding	71	1.8083e-10	6.78934e-09	15
ENSG00000130635	COL5A1	protein_coding	ENSG00000070614	NDST1	protein_coding	102	1.80841e-10	6.78934e-09	28
ENSG00000130635	COL5A1	protein_coding	ENSG00000122863	CHST3	protein_coding	81	1.90447e-10	7.00883e-09	27
ENSG00000130635	COL5A1	protein_coding	ENSG00000171388	APLN	protein_coding	79	2.00652e-10	7.31199e-09	26
ENSG00000130635	COL5A1	protein_coding	ENSG00000130517	PGPEP1	protein_coding	75	2.03502e-10	7.34385e-09	12
ENSG00000130635	COL5A1	protein_coding	ENSG00000131389	SLC6A6	protein_coding	105	2.03552e-10	7.34385e-09	26
ENSG00000130635	COL5A1	protein_coding	ENSG00000198663	C6orf89	protein_coding	77	2.05236e-10	7.34385e-09	16
ENSG00000130635	COL5A1	protein_coding	ENSG00000185818	NAT8L	protein_coding	62	2.05785e-10	7.34385e-09	16
ENSG00000130635	COL5A1	protein_coding	ENSG00000108821	COL1A1	protein_coding	65	2.13255e-10	7.40812e-09	32
ENSG00000130635	COL5A1	protein_coding	ENSG00000100311	PDGFB	protein_coding	70	2.31167e-10	7.956e-09	30
ENSG00000130635	COL5A1	protein_coding	ENSG00000101199	ARFGAP1	protein_coding	70	2.31167e-10	7.956e-09	15
ENSG00000130635	COL5A1	protein_coding	ENSG00000100354	TNRC6B	protein_coding	137	2.39264e-10	8.08495e-09	17
ENSG00000130635	COL5A1	protein_coding	ENSG00000130766	SESN2	protein_coding	72	2.52404e-10	8.45212e-09	20
ENSG00000130635	COL5A1	protein_coding	ENSG00000131165	CHMP1A	protein_coding	64	2.63152e-10	8.73336e-09	12
ENSG00000130635	COL5A1	protein_coding	ENSG00000128567	PODXL	protein_coding	102	2.87565e-10	9.45911e-09	26
ENSG00000130635	COL5A1	protein_coding	ENSG00000132819	RBM38	protein_coding	69	2.94029e-10	9.58689e-09	16
ENSG00000130635	COL5A1	protein_coding	ENSG00000089159	PXN	protein_coding	79	3.43914e-10	1.11159e-08	22
ENSG00000130635	COL5A1	protein_coding	ENSG00000155506	LARP1	protein_coding	98	3.52086e-10	1.12819e-08	15
ENSG00000130635	COL5A1	protein_coding	ENSG00000055609	KMT2C	protein_coding	116	3.79804e-10	1.20661e-08	14
ENSG00000130635	COL5A1	protein_coding	ENSG00000172893	DHCR7	protein_coding	54	3.88186e-10	1.22279e-08	13
ENSG00000130635	COL5A1	protein_coding	ENSG00000188322	SBK1	protein_coding	58	4.246e-10	1.32625e-08	16
ENSG00000130635	COL5A1	protein_coding	ENSG00000158195	WASF2	protein_coding	95	4.27155e-10	1.32625e-08	21
ENSG00000130635	COL5A1	protein_coding	ENSG00000110400	NECTIN1	protein_coding	91	4.27463e-10	1.32625e-08	19
ENSG00000130635	COL5A1	protein_coding	ENSG00000100034	PPM1F	protein_coding	85	4.39321e-10	1.33849e-08	29
ENSG00000130635	COL5A1	protein_coding	ENSG00000170921	TANC2	protein_coding	112	4.77913e-10	1.44423e-08	28
ENSG00000130635	COL5A1	protein_coding	ENSG00000103888	CEMIP	protein_coding	92	4.87155e-10	1.46029e-08	29
ENSG00000130635	COL5A1	protein_coding	ENSG00000196182	STK40	protein_coding	83	4.95725e-10	1.47409e-08	15
ENSG00000130635	COL5A1	protein_coding	ENSG00000177463	NR2C2	protein_coding	105	5.04217e-10	1.48744e-08	17
ENSG00000130635	COL5A1	protein_coding	ENSG00000103404	USP31	protein_coding	110	5.06817e-10	1.48744e-08	23
ENSG00000130635	COL5A1	protein_coding	ENSG00000136193	SCRN1	protein_coding	97	5.16065e-10	1.4986e-08	17
ENSG00000130635	COL5A1	protein_coding	ENSG00000140443	IGF1R	protein_coding	124	5.22777e-10	1.50633e-08	23
ENSG00000130635	COL5A1	protein_coding	ENSG00000024422	EHD2	protein_coding	69	5.29303e-10	1.5134e-08	31
ENSG00000130635	COL5A1	protein_coding	ENSG00000119280	C1orf198	protein_coding	81	5.45096e-10	1.54666e-08	25
ENSG00000130635	COL5A1	protein_coding	ENSG00000072071	ADGRL1	protein_coding	63	6.06663e-10	1.70831e-08	15
ENSG00000130635	COL5A1	protein_coding	ENSG00000177000	MTHFR	protein_coding	87	6.22631e-10	1.74009e-08	18
ENSG00000130635	COL5A1	protein_coding	ENSG00000198910	L1CAM	protein_coding	35	6.40642e-10	1.77706e-08	19
ENSG00000130635	COL5A1	protein_coding	ENSG00000225190	PLEKHM1	protein_coding	68	6.7092e-10	1.84727e-08	16
ENSG00000130635	COL5A1	protein_coding	ENSG00000107263	RAPGEF1	protein_coding	82	6.7329e-10	1.84727e-08	26
ENSG00000130635	COL5A1	protein_coding	ENSG00000184677	ZBTB40	protein_coding	82	6.7329e-10	1.84727e-08	14
ENSG00000130635	COL5A1	protein_coding	ENSG00000035141	FAM136A	protein_coding	59	6.94141e-10	1.86965e-08	19
ENSG00000130635	COL5A1	protein_coding	ENSG00000124225	PMEPA1	protein_coding	85	7.24202e-10	1.93659e-08	32
ENSG00000130635	COL5A1	protein_coding	ENSG00000177951	BET1L	protein_coding	85	7.24202e-10	1.93659e-08	14
ENSG00000130635	COL5A1	protein_coding	ENSG00000159842	ABR	protein_coding	80	7.33267e-10	1.93659e-08	18
ENSG00000130635	COL5A1	protein_coding	ENSG00000099194	SCD	protein_coding	103	7.43677e-10	1.94665e-08	13
ENSG00000130635	COL5A1	protein_coding	ENSG00000054523	KIF1B	protein_coding	111	7.65031e-10	1.98855e-08	19
ENSG00000130635	COL5A1	protein_coding	ENSG00000100227	POLDIP3	protein_coding	72	7.83271e-10	2.02182e-08	13
ENSG00000130635	COL5A1	protein_coding	ENSG00000054793	ATP9A	protein_coding	106	7.99637e-10	2.04983e-08	17
ENSG00000130635	COL5A1	protein_coding	ENSG00000173706	HEG1	protein_coding	108	8.0566e-10	2.05112e-08	26
ENSG00000130635	COL5A1	protein_coding	ENSG00000172534	HCFC1	protein_coding	67	8.4635e-10	2.14006e-08	15
ENSG00000130635	COL5A1	protein_coding	ENSG00000182704	TSKU	protein_coding	67	8.4635e-10	2.14006e-08	26
ENSG00000130635	COL5A1	protein_coding	ENSG00000084652	TXLNA	protein_coding	93	8.80542e-10	2.19663e-08	16
ENSG00000130635	COL5A1	protein_coding	ENSG00000126391	FRMD8	protein_coding	64	9.08617e-10	2.25155e-08	17
ENSG00000130635	COL5A1	protein_coding	ENSG00000168802	CHTF8	protein_coding	81	9.09554e-10	2.25155e-08	8
ENSG00000130635	COL5A1	protein_coding	ENSG00000170145	SIK2	protein_coding	94	9.80998e-10	2.39893e-08	18
ENSG00000130635	COL5A1	protein_coding	ENSG00000164742	ADCY1	protein_coding	84	9.91784e-10	2.40945e-08	21
ENSG00000130635	COL5A1	protein_coding	ENSG00000161999	JMJD8	protein_coding	43	9.97774e-10	2.40945e-08	12
ENSG00000130635	COL5A1	protein_coding	ENSG00000198959	TGM2	protein_coding	71	1.00904e-09	2.41974e-08	29
ENSG00000130635	COL5A1	protein_coding	ENSG00000126003	PLAGL2	protein_coding	100	1.0097e-09	2.41974e-08	9
ENSG00000130635	COL5A1	protein_coding	ENSG00000136205	TNS3	protein_coding	87	1.01336e-09	2.41974e-08	25
ENSG00000130635	COL5A1	protein_coding	ENSG00000140526	ABHD2	protein_coding	114	1.03155e-09	2.42675e-08	19
ENSG00000130635	COL5A1	protein_coding	ENSG00000161638	ITGA5	protein_coding	52	1.04252e-09	2.43714e-08	29
ENSG00000130635	COL5A1	protein_coding	ENSG00000171302	CANT1	protein_coding	75	1.05431e-09	2.44929e-08	23
ENSG00000130635	COL5A1	protein_coding	ENSG00000125912	NCLN	protein_coding	66	1.06257e-09	2.45315e-08	12
ENSG00000130635	COL5A1	protein_coding	ENSG00000109685	NSD2	protein_coding	122	1.09642e-09	2.51567e-08	13
ENSG00000130635	COL5A1	protein_coding	ENSG00000125741	OPA3	protein_coding	91	1.10852e-09	2.52783e-08	13
ENSG00000130635	COL5A1	protein_coding	ENSG00000105011	ASF1B	protein_coding	56	1.16128e-09	2.632e-08	25
ENSG00000130635	COL5A1	protein_coding	ENSG00000179388	EGR3	protein_coding	88	1.18077e-09	2.65995e-08	24
ENSG00000130635	COL5A1	protein_coding	ENSG00000175274	TP53I11	protein_coding	68	1.19395e-09	2.67344e-08	22
ENSG00000130635	COL5A1	protein_coding	ENSG00000101109	STK4	protein_coding	108	1.24438e-09	2.76968e-08	20
ENSG00000130635	COL5A1	protein_coding	ENSG00000184863	RBM33	protein_coding	107	1.24661e-09	2.76968e-08	13
ENSG00000130635	COL5A1	protein_coding	ENSG00000074416	MGLL	protein_coding	78	1.30658e-09	2.8737e-08	19
ENSG00000130635	COL5A1	protein_coding	ENSG00000213853	EMP2	protein_coding	65	1.32771e-09	2.903e-08	24
ENSG00000130635	COL5A1	protein_coding	ENSG00000079308	TNS1	protein_coding	89	1.36273e-09	2.96214e-08	27
ENSG00000130635	COL5A1	protein_coding	ENSG00000139651	ZNF740	protein_coding	74	1.37808e-09	2.97809e-08	10
ENSG00000130635	COL5A1	protein_coding	ENSG00000162889	MAPKAPK2	protein_coding	74	1.37808e-09	2.97809e-08	19
ENSG00000130635	COL5A1	protein_coding	ENSG00000106683	LIMK1	protein_coding	62	1.37853e-09	2.97809e-08	26
ENSG00000130635	COL5A1	protein_coding	ENSG00000142798	HSPG2	protein_coding	62	1.37853e-09	2.97809e-08	30
ENSG00000130635	COL5A1	protein_coding	ENSG00000197562	RAB40C	protein_coding	62	1.37853e-09	2.97809e-08	16
ENSG00000130635	COL5A1	protein_coding	ENSG00000143420	ENSA	protein_coding	99	1.48589e-09	3.12037e-08	20
ENSG00000130635	COL5A1	protein_coding	ENSG00000144040	SFXN5	protein_coding	67	1.50829e-09	3.14961e-08	11
ENSG00000130635	COL5A1	protein_coding	ENSG00000166847	DCTN5	protein_coding	84	1.6189e-09	3.3617e-08	10
ENSG00000130635	COL5A1	protein_coding	ENSG00000111252	SH2B3	protein_coding	87	1.63649e-09	3.37935e-08	29
ENSG00000130635	COL5A1	protein_coding	ENSG00000130382	MLLT1	protein_coding	69	1.65126e-09	3.39101e-08	14
ENSG00000130635	COL5A1	protein_coding	ENSG00000162241	SLC25A45	protein_coding	34	1.6646e-09	3.39963e-08	15
ENSG00000130635	COL5A1	protein_coding	ENSG00000106571	GLI3	protein_coding	61	1.68547e-09	3.42344e-08	30
ENSG00000130635	COL5A1	protein_coding	ENSG00000198792	TMEM184B	protein_coding	77	1.7311e-09	3.49701e-08	28
ENSG00000130635	COL5A1	protein_coding	ENSG00000168807	SNTB2	protein_coding	112	1.74081e-09	3.49762e-08	23
ENSG00000130635	COL5A1	protein_coding	ENSG00000160049	DFFA	protein_coding	75	1.78614e-09	3.5694e-08	15
ENSG00000130635	COL5A1	protein_coding	ENSG00000129351	ILF3	protein_coding	104	1.84695e-09	3.67118e-08	9
ENSG00000130635	COL5A1	protein_coding	ENSG00000071655	MBD3	protein_coding	57	1.8949e-09	3.74646e-08	17
ENSG00000130635	COL5A1	protein_coding	ENSG00000108852	MPP2	protein_coding	57	1.8949e-09	3.74646e-08	21
ENSG00000130635	COL5A1	protein_coding	ENSG00000143376	SNX27	protein_coding	107	1.91789e-09	3.752e-08	15
ENSG00000130635	COL5A1	protein_coding	ENSG00000100014	SPECC1L	protein_coding	80	2.01901e-09	3.92914e-08	16
ENSG00000130635	COL5A1	protein_coding	ENSG00000140650	PMM2	protein_coding	63	2.04383e-09	3.95673e-08	17
ENSG00000130635	COL5A1	protein_coding	ENSG00000120738	EGR1	protein_coding	60	2.05057e-09	3.95673e-08	24
ENSG00000130635	COL5A1	protein_coding	ENSG00000161642	ZNF385A	protein_coding	52	2.11788e-09	4.05781e-08	18
ENSG00000130635	COL5A1	protein_coding	ENSG00000142178	SIK1	protein_coding	78	2.174e-09	4.14398e-08	7
ENSG00000130635	COL5A1	protein_coding	ENSG00000275993	SIK1B	protein_coding	78	2.174e-09	4.14398e-08	17
ENSG00000130635	COL5A1	protein_coding	ENSG00000021762	OSBPL5	protein_coding	44	2.22713e-09	4.20215e-08	28
ENSG00000130635	COL5A1	protein_coding	ENSG00000177303	CASKIN2	protein_coding	44	2.22713e-09	4.20215e-08	20
ENSG00000130635	COL5A1	protein_coding	ENSG00000130844	ZNF331	protein_coding	70	2.24209e-09	4.20215e-08	18
ENSG00000130635	COL5A1	protein_coding	ENSG00000178951	ZBTB7A	protein_coding	76	2.28247e-09	4.24197e-08	16
ENSG00000130635	COL5A1	protein_coding	ENSG00000182318	ZSCAN22	protein_coding	74	2.33406e-09	4.31627e-08	16
ENSG00000130635	COL5A1	protein_coding	ENSG00000172375	C2CD2L	protein_coding	43	2.33851e-09	4.31627e-08	14
ENSG00000130635	COL5A1	protein_coding	ENSG00000102034	ELF4	protein_coding	65	2.37403e-09	4.34693e-08	21
ENSG00000130635	COL5A1	protein_coding	ENSG00000166900	STX3	protein_coding	81	2.46552e-09	4.49232e-08	16
ENSG00000130635	COL5A1	protein_coding	ENSG00000243156	MICAL3	protein_coding	84	2.62097e-09	4.75227e-08	24
ENSG00000130635	COL5A1	protein_coding	ENSG00000142599	RERE	protein_coding	87	2.62259e-09	4.75227e-08	16
ENSG00000130635	COL5A1	protein_coding	ENSG00000034152	MAP2K3	protein_coding	55	2.65268e-09	4.76329e-08	17
ENSG00000130635	COL5A1	protein_coding	ENSG00000196208	GREB1	protein_coding	95	2.67723e-09	4.78426e-08	23
ENSG00000130635	COL5A1	protein_coding	ENSG00000157978	LDLRAP1	protein_coding	58	2.98987e-09	5.31739e-08	17
ENSG00000130635	COL5A1	protein_coding	ENSG00000186193	SAPCD2	protein_coding	58	2.98987e-09	5.31739e-08	22
ENSG00000130635	COL5A1	protein_coding	ENSG00000170500	LONRF2	protein_coding	126	2.99132e-09	5.31739e-08	14
ENSG00000130635	COL5A1	protein_coding	ENSG00000101445	PPP1R16B	protein_coding	71	2.99264e-09	5.31739e-08	21
ENSG00000130635	COL5A1	protein_coding	ENSG00000139567	ACVRL1	protein_coding	75	2.99524e-09	5.31739e-08	27
ENSG00000130635	COL5A1	protein_coding	ENSG00000160789	LMNA	protein_coding	54	3.11182e-09	5.40497e-08	20
ENSG00000130635	COL5A1	protein_coding	ENSG00000081692	JMJD4	protein_coding	48	3.4607e-09	5.98299e-08	18
ENSG00000130635	COL5A1	protein_coding	ENSG00000113739	STC2	protein_coding	93	3.46704e-09	5.98299e-08	24
ENSG00000130635	COL5A1	protein_coding	ENSG00000170471	RALGAPB	protein_coding	93	3.46704e-09	5.98299e-08	15
ENSG00000130635	COL5A1	protein_coding	ENSG00000011021	CLCN6	protein_coding	83	3.55815e-09	6.06681e-08	19
ENSG00000130635	COL5A1	protein_coding	ENSG00000165915	SLC39A13	protein_coding	57	3.58285e-09	6.08103e-08	24
ENSG00000130635	COL5A1	protein_coding	ENSG00000132326	PER2	protein_coding	78	3.58357e-09	6.08103e-08	11
ENSG00000130635	COL5A1	protein_coding	ENSG00000162430	SELENON	protein_coding	86	3.60639e-09	6.08103e-08	26
ENSG00000130635	COL5A1	protein_coding	ENSG00000104419	NDRG1	protein_coding	68	3.64073e-09	6.09576e-08	14
ENSG00000130635	COL5A1	protein_coding	ENSG00000100393	EP300	protein_coding	60	3.76795e-09	6.28048e-08	21
ENSG00000130635	COL5A1	protein_coding	ENSG00000171490	RSL1D1	protein_coding	60	3.76795e-09	6.28048e-08	17
ENSG00000130635	COL5A1	protein_coding	ENSG00000089685	BIRC5	protein_coding	70	3.84049e-09	6.34449e-08	20
ENSG00000130635	COL5A1	protein_coding	ENSG00000181192	DHTKD1	protein_coding	74	3.91241e-09	6.4347e-08	12
ENSG00000130635	COL5A1	protein_coding	ENSG00000107130	NCS1	protein_coding	72	3.93112e-09	6.43699e-08	26
ENSG00000130635	COL5A1	protein_coding	ENSG00000177125	ZBTB34	protein_coding	112	4.02078e-09	6.55493e-08	19
ENSG00000130635	COL5A1	protein_coding	ENSG00000148358	GPR107	protein_coding	95	4.16748e-09	6.76442e-08	22
ENSG00000130635	COL5A1	protein_coding	ENSG00000175215	CTDSP2	protein_coding	87	4.17122e-09	6.76442e-08	26
ENSG00000130635	COL5A1	protein_coding	ENSG00000159423	ALDH4A1	protein_coding	52	4.20635e-09	6.7684e-08	25
ENSG00000130635	COL5A1	protein_coding	ENSG00000141867	BRD4	protein_coding	84	4.20917e-09	6.7684e-08	22
ENSG00000130635	COL5A1	protein_coding	ENSG00000033627	ATP6V0A1	protein_coding	56	4.27128e-09	6.81388e-08	19
ENSG00000130635	COL5A1	protein_coding	ENSG00000214517	PPME1	protein_coding	56	4.27128e-09	6.81388e-08	16
ENSG00000130635	COL5A1	protein_coding	ENSG00000102178	UBL4A	protein_coding	59	4.57665e-09	7.2389e-08	13
ENSG00000130635	COL5A1	protein_coding	ENSG00000140577	CRTC3	protein_coding	88	4.78165e-09	7.5311e-08	23
ENSG00000130635	COL5A1	protein_coding	ENSG00000176994	SMCR8	protein_coding	88	4.78165e-09	7.5311e-08	12
ENSG00000130635	COL5A1	protein_coding	ENSG00000204138	PHACTR4	protein_coding	88	4.78165e-09	7.5311e-08	17
ENSG00000130635	COL5A1	protein_coding	ENSG00000176095	IP6K1	protein_coding	82	4.80499e-09	7.5311e-08	14
ENSG00000130635	COL5A1	protein_coding	ENSG00000196313	POM121	protein_coding	82	4.80499e-09	7.5311e-08	17
ENSG00000130635	COL5A1	protein_coding	ENSG00000136868	SLC31A1	protein_coding	92	4.88836e-09	7.53943e-08	13
ENSG00000130635	COL5A1	protein_coding	ENSG00000100350	FOXRED2	protein_coding	69	4.90691e-09	7.53943e-08	12
ENSG00000130635	COL5A1	protein_coding	ENSG00000183955	KMT5A	protein_coding	69	4.90691e-09	7.53943e-08	16
ENSG00000130635	COL5A1	protein_coding	ENSG00000166224	SGPL1	protein_coding	85	4.93136e-09	7.53943e-08	17
ENSG00000130635	COL5A1	protein_coding	ENSG00000087274	ADD1	protein_coding	75	4.97285e-09	7.54452e-08	18
ENSG00000130635	COL5A1	protein_coding	ENSG00000087111	PIGS	protein_coding	55	5.06524e-09	7.65345e-08	18
ENSG00000130635	COL5A1	protein_coding	ENSG00000127526	SLC35E1	protein_coding	73	5.08728e-09	7.65564e-08	19
ENSG00000130635	COL5A1	protein_coding	ENSG00000188486	H2AFX	protein_coding	43	5.28591e-09	7.92247e-08	21
ENSG00000130635	COL5A1	protein_coding	ENSG00000198576	ARC	protein_coding	43	5.28591e-09	7.92247e-08	16
ENSG00000130635	COL5A1	protein_coding	ENSG00000186283	TOR3A	protein_coding	35	5.29517e-09	7.92247e-08	17
ENSG00000130635	COL5A1	protein_coding	ENSG00000115762	PLEKHB2	protein_coding	89	5.43438e-09	8.04765e-08	12
ENSG00000130635	COL5A1	protein_coding	ENSG00000171246	NPTX1	protein_coding	89	5.43438e-09	8.04765e-08	24
ENSG00000130635	COL5A1	protein_coding	ENSG00000143322	ABL2	protein_coding	119	5.50521e-09	8.08809e-08	29
ENSG00000130635	COL5A1	protein_coding	ENSG00000085872	CHERP	protein_coding	58	5.53241e-09	8.09605e-08	12
ENSG00000130635	COL5A1	protein_coding	ENSG00000172922	RNASEH2C	protein_coding	50	5.5446e-09	8.09605e-08	15
ENSG00000130635	COL5A1	protein_coding	ENSG00000137166	FOXP4	protein_coding	61	5.56949e-09	8.09605e-08	16
ENSG00000130635	COL5A1	protein_coding	ENSG00000167565	SERTAD3	protein_coding	42	5.57652e-09	8.09605e-08	9
ENSG00000130635	COL5A1	protein_coding	ENSG00000162419	GMEB1	protein_coding	41	5.81076e-09	8.37155e-08	19
ENSG00000130635	COL5A1	protein_coding	ENSG00000126882	FAM78A	protein_coding	40	5.9736e-09	8.57292e-08	26
ENSG00000130635	COL5A1	protein_coding	ENSG00000148400	NOTCH1	protein_coding	54	5.97462e-09	8.57292e-08	26
ENSG00000130635	COL5A1	protein_coding	ENSG00000116273	PHF13	protein_coding	76	6.23924e-09	8.88554e-08	24
ENSG00000130635	COL5A1	protein_coding	ENSG00000047849	MAP4	protein_coding	81	6.45548e-09	9.1584e-08	26
ENSG00000130635	COL5A1	protein_coding	ENSG00000172943	PHF8	protein_coding	74	6.49183e-09	9.17496e-08	13
ENSG00000130635	COL5A1	protein_coding	ENSG00000166833	NAV2	protein_coding	87	6.58503e-09	9.27142e-08	25
ENSG00000130635	COL5A1	protein_coding	ENSG00000175220	ARHGAP1	protein_coding	72	6.58558e-09	9.27142e-08	27
ENSG00000130635	COL5A1	protein_coding	ENSG00000146535	GNA12	protein_coding	84	6.70625e-09	9.3711e-08	27
ENSG00000130635	COL5A1	protein_coding	ENSG00000173065	FAM222B	protein_coding	84	6.70625e-09	9.3711e-08	18
ENSG00000130635	COL5A1	protein_coding	ENSG00000171475	WIPF2	protein_coding	107	6.76657e-09	9.38483e-08	14
ENSG00000130635	COL5A1	protein_coding	ENSG00000254726	MEX3A	protein_coding	91	6.84763e-09	9.46195e-08	18
ENSG00000130635	COL5A1	protein_coding	ENSG00000172057	ORMDL3	protein_coding	53	7.00866e-09	9.64859e-08	10
ENSG00000130635	COL5A1	protein_coding	ENSG00000241839	PLEKHO2	protein_coding	53	7.00866e-09	9.64859e-08	23
ENSG00000130635	COL5A1	protein_coding	ENSG00000063587	ZNF275	protein_coding	97	7.46725e-09	1.02043e-07	20
ENSG00000130635	COL5A1	protein_coding	ENSG00000100647	SUSD6	protein_coding	92	7.59565e-09	1.03418e-07	23
ENSG00000130635	COL5A1	protein_coding	ENSG00000188786	MTF1	protein_coding	82	7.69005e-09	1.04321e-07	14
ENSG00000130635	COL5A1	protein_coding	ENSG00000087152	ATXN7L3	protein_coding	77	7.73286e-09	1.0452e-07	16
ENSG00000130635	COL5A1	protein_coding	ENSG00000144677	CTDSPL	protein_coding	85	7.81112e-09	1.05195e-07	17
ENSG00000130635	COL5A1	protein_coding	ENSG00000214022	REPIN1	protein_coding	56	7.96787e-09	1.06919e-07	19
ENSG00000130635	COL5A1	protein_coding	ENSG00000004399	PLXND1	protein_coding	62	8.03518e-09	1.07434e-07	30
ENSG00000130635	COL5A1	protein_coding	ENSG00000173933	RBM4	protein_coding	52	8.17546e-09	1.08918e-07	10
ENSG00000130635	COL5A1	protein_coding	ENSG00000013523	ANGEL1	protein_coding	69	8.31196e-09	1.10341e-07	13
ENSG00000130635	COL5A1	protein_coding	ENSG00000173575	CHD2	protein_coding	100	8.8232e-09	1.16711e-07	19
ENSG00000130635	COL5A1	protein_coding	ENSG00000003137	CYP26B1	protein_coding	64	9.11075e-09	1.20087e-07	26
ENSG00000130635	COL5A1	protein_coding	ENSG00000189319	FAM53B	protein_coding	64	9.11075e-09	1.20087e-07	14
ENSG00000130635	COL5A1	protein_coding	ENSG00000065060	UHRF1BP1	protein_coding	102	9.52161e-09	1.24619e-07	14
ENSG00000130635	COL5A1	protein_coding	ENSG00000159217	IGF2BP1	protein_coding	106	1.01989e-08	1.33015e-07	18
ENSG00000130635	COL5A1	protein_coding	ENSG00000148297	MED22	protein_coding	81	1.03145e-08	1.34052e-07	14
ENSG00000130635	COL5A1	protein_coding	ENSG00000156675	RAB11FIP1	protein_coding	87	1.03196e-08	1.34052e-07	17
ENSG00000130635	COL5A1	protein_coding	ENSG00000108799	EZH1	protein_coding	68	1.05776e-08	1.36517e-07	14
ENSG00000130635	COL5A1	protein_coding	ENSG00000167470	MIDN	protein_coding	68	1.05776e-08	1.36517e-07	15
ENSG00000130635	COL5A1	protein_coding	ENSG00000108587	GOSR1	protein_coding	91	1.06117e-08	1.36517e-07	14
ENSG00000130635	COL5A1	protein_coding	ENSG00000132359	RAP1GAP2	protein_coding	74	1.06652e-08	1.36517e-07	15
ENSG00000130635	COL5A1	protein_coding	ENSG00000160216	AGPAT3	protein_coding	96	1.06688e-08	1.36517e-07	17
ENSG00000130635	COL5A1	protein_coding	ENSG00000105063	PPP6R1	protein_coding	44	1.0669e-08	1.36517e-07	18
ENSG00000130635	COL5A1	protein_coding	ENSG00000140320	BAHD1	protein_coding	70	1.08934e-08	1.37724e-07	12
ENSG00000130635	COL5A1	protein_coding	ENSG00000100228	RAB36	protein_coding	50	1.09302e-08	1.37724e-07	18
ENSG00000130635	COL5A1	protein_coding	ENSG00000168591	TMUB2	protein_coding	50	1.09302e-08	1.37724e-07	15
ENSG00000130635	COL5A1	protein_coding	ENSG00000021645	NRXN3	protein_coding	63	1.13378e-08	1.41894e-07	23
ENSG00000130635	COL5A1	protein_coding	ENSG00000135097	MSI1	protein_coding	63	1.13378e-08	1.41894e-07	13
ENSG00000130635	COL5A1	protein_coding	ENSG00000123384	LRP1	protein_coding	43	1.15491e-08	1.43572e-07	30
ENSG00000130635	COL5A1	protein_coding	ENSG00000159167	STC1	protein_coding	92	1.17243e-08	1.45264e-07	26
ENSG00000130635	COL5A1	protein_coding	ENSG00000172493	AFF1	protein_coding	98	1.21122e-08	1.49572e-07	21
ENSG00000130635	COL5A1	protein_coding	ENSG00000132589	FLOT2	protein_coding	60	1.21412e-08	1.49572e-07	17
ENSG00000130635	COL5A1	protein_coding	ENSG00000198911	SREBF2	protein_coding	57	1.21542e-08	1.49572e-07	12
ENSG00000130635	COL5A1	protein_coding	ENSG00000173011	TADA2B	protein_coding	77	1.25014e-08	1.52854e-07	14
ENSG00000130635	COL5A1	protein_coding	ENSG00000136699	SMPD4	protein_coding	53	1.32672e-08	1.61686e-07	17
ENSG00000130635	COL5A1	protein_coding	ENSG00000107021	TBC1D13	protein_coding	75	1.33129e-08	1.61713e-07	8
ENSG00000130635	COL5A1	protein_coding	ENSG00000140948	ZCCHC14	protein_coding	100	1.33762e-08	1.61952e-07	22
ENSG00000130635	COL5A1	protein_coding	ENSG00000164916	FOXK1	protein_coding	112	1.36097e-08	1.64244e-07	17
ENSG00000130635	COL5A1	protein_coding	ENSG00000105438	KDELR1	protein_coding	40	1.37431e-08	1.65317e-07	18
ENSG00000130635	COL5A1	protein_coding	ENSG00000012232	EXTL3	protein_coding	80	1.37663e-08	1.65317e-07	21
ENSG00000130635	COL5A1	protein_coding	ENSG00000139644	TMBIM6	protein_coding	80	1.37663e-08	1.65317e-07	16
ENSG00000130635	COL5A1	protein_coding	ENSG00000011454	RABGAP1	protein_coding	71	1.40663e-08	1.67578e-07	19
ENSG00000130635	COL5A1	protein_coding	ENSG00000173894	CBX2	protein_coding	83	1.43127e-08	1.69969e-07	15
ENSG00000130635	COL5A1	protein_coding	ENSG00000136490	LIMD2	protein_coding	56	1.46046e-08	1.72883e-07	22
ENSG00000130635	COL5A1	protein_coding	ENSG00000134686	PHC2	protein_coding	59	1.48281e-08	1.74972e-07	25
ENSG00000130635	COL5A1	protein_coding	ENSG00000138443	ABI2	protein_coding	109	1.49131e-08	1.75418e-07	18
ENSG00000130635	COL5A1	protein_coding	ENSG00000104812	GYS1	protein_coding	52	1.55635e-08	1.82491e-07	14
ENSG00000130635	COL5A1	protein_coding	ENSG00000138092	CENPO	protein_coding	52	1.55635e-08	1.82491e-07	17
ENSG00000130635	COL5A1	protein_coding	ENSG00000100280	AP1B1	protein_coding	47	1.61166e-08	1.87791e-07	13
ENSG00000130635	COL5A1	protein_coding	ENSG00000105556	MIER2	protein_coding	47	1.61166e-08	1.87791e-07	24
ENSG00000130635	COL5A1	protein_coding	ENSG00000162999	DUSP19	protein_coding	47	1.61166e-08	1.87791e-07	13
ENSG00000130635	COL5A1	protein_coding	ENSG00000198925	ATG9A	protein_coding	47	1.61166e-08	1.87791e-07	16
ENSG00000130635	COL5A1	protein_coding	ENSG00000165424	ZCCHC24	protein_coding	84	1.66304e-08	1.91378e-07	24
ENSG00000130635	COL5A1	protein_coding	ENSG00000146830	GIGYF1	protein_coding	74	1.73514e-08	1.99059e-07	13
ENSG00000130635	COL5A1	protein_coding	ENSG00000183741	CBX6	protein_coding	74	1.73514e-08	1.99059e-07	17
ENSG00000130635	COL5A1	protein_coding	ENSG00000168887	C2orf68	protein_coding	70	1.80478e-08	2.05778e-07	12
ENSG00000130635	COL5A1	protein_coding	ENSG00000177076	ACER2	protein_coding	46	1.80937e-08	2.05778e-07	20
ENSG00000130635	COL5A1	protein_coding	ENSG00000061273	HDAC7	protein_coding	51	1.81596e-08	2.0579e-07	24
ENSG00000130635	COL5A1	protein_coding	ENSG00000140632	GLYR1	protein_coding	79	1.82848e-08	2.06579e-07	9
ENSG00000130635	COL5A1	protein_coding	ENSG00000173517	PEAK1	protein_coding	113	1.9331e-08	2.17737e-07	29
ENSG00000130635	COL5A1	protein_coding	ENSG00000105229	PIAS4	protein_coding	29	2.00166e-08	2.24779e-07	15
ENSG00000130635	COL5A1	protein_coding	ENSG00000103326	CAPN15	protein_coding	45	2.01627e-08	2.25737e-07	13
ENSG00000130635	COL5A1	protein_coding	ENSG00000145911	N4BP3	protein_coding	60	2.13111e-08	2.37878e-07	17
ENSG00000130635	COL5A1	protein_coding	ENSG00000149639	SOGA1	protein_coding	75	2.14748e-08	2.38988e-07	23
ENSG00000130635	COL5A1	protein_coding	ENSG00000147475	ERLIN2	protein_coding	80	2.17781e-08	2.41639e-07	6
ENSG00000130635	COL5A1	protein_coding	ENSG00000171992	SYNPO	protein_coding	57	2.18322e-08	2.41639e-07	27
ENSG00000130635	COL5A1	protein_coding	ENSG00000101849	TBL1X	protein_coding	86	2.18846e-08	2.41639e-07	14
ENSG00000130635	COL5A1	protein_coding	ENSG00000071889	FAM3A	protein_coding	44	2.22919e-08	2.45145e-07	18
ENSG00000130635	COL5A1	protein_coding	ENSG00000188959	C9orf152	protein_coding	44	2.22919e-08	2.45145e-07	17
ENSG00000130635	COL5A1	protein_coding	ENSG00000067141	NEO1	protein_coding	83	2.24068e-08	2.45145e-07	11
ENSG00000130635	COL5A1	protein_coding	ENSG00000100403	ZC3H7B	protein_coding	67	2.24593e-08	2.45145e-07	21
ENSG00000130635	COL5A1	protein_coding	ENSG00000112941	PAPD7	protein_coding	73	2.25175e-08	2.45145e-07	19
ENSG00000130635	COL5A1	protein_coding	ENSG00000116688	MFN2	protein_coding	73	2.25175e-08	2.45145e-07	13
ENSG00000130635	COL5A1	protein_coding	ENSG00000170275	CRTAP	protein_coding	73	2.25175e-08	2.45145e-07	23
ENSG00000130635	COL5A1	protein_coding	ENSG00000111371	SLC38A1	protein_coding	107	2.27857e-08	2.45491e-07	14
ENSG00000130635	COL5A1	protein_coding	ENSG00000121060	TRIM25	protein_coding	95	2.29741e-08	2.46806e-07	15
ENSG00000130635	COL5A1	protein_coding	ENSG00000134243	SORT1	protein_coding	95	2.29741e-08	2.46806e-07	18
ENSG00000130635	COL5A1	protein_coding	ENSG00000135074	ADAM19	protein_coding	69	2.30611e-08	2.46806e-07	28
ENSG00000130635	COL5A1	protein_coding	ENSG00000183770	FOXL2	protein_coding	25	2.31057e-08	2.46806e-07	19
ENSG00000130635	COL5A1	protein_coding	ENSG00000110046	ATG2A	protein_coding	30	2.37505e-08	2.5223e-07	12
ENSG00000130635	COL5A1	protein_coding	ENSG00000196411	EPHB4	protein_coding	49	2.43126e-08	2.57464e-07	24
ENSG00000130635	COL5A1	protein_coding	ENSG00000158470	B4GALT5	protein_coding	96	2.45914e-08	2.59677e-07	19
ENSG00000130635	COL5A1	protein_coding	ENSG00000167280	ENGASE	protein_coding	53	2.46351e-08	2.59677e-07	10
ENSG00000130635	COL5A1	protein_coding	ENSG00000114554	PLXNA1	protein_coding	81	2.56928e-08	2.69774e-07	30
ENSG00000130635	COL5A1	protein_coding	ENSG00000148773	MKI67	protein_coding	81	2.56928e-08	2.69774e-07	21
ENSG00000130635	COL5A1	protein_coding	ENSG00000167106	FAM102A	protein_coding	81	2.56928e-08	2.69774e-07	17
ENSG00000130635	COL5A1	protein_coding	ENSG00000268173	AC007192.1	protein_coding	59	2.60839e-08	2.71579e-07	8
ENSG00000130635	COL5A1	protein_coding	ENSG00000108819	PPP1R9B	protein_coding	64	2.66257e-08	2.76446e-07	26
ENSG00000130635	COL5A1	protein_coding	ENSG00000159792	PSKH1	protein_coding	64	2.66257e-08	2.76446e-07	14
ENSG00000130635	COL5A1	protein_coding	ENSG00000239887	C1orf226	protein_coding	79	2.88786e-08	2.98172e-07	20
ENSG00000130635	COL5A1	protein_coding	ENSG00000112658	SRF	protein_coding	72	2.90985e-08	2.9961e-07	22
ENSG00000130635	COL5A1	protein_coding	ENSG00000065989	PDE4A	protein_coding	68	2.93482e-08	3.01346e-07	21
ENSG00000130635	COL5A1	protein_coding	ENSG00000101152	DNAJC5	protein_coding	70	2.95855e-08	3.02946e-07	14
ENSG00000130635	COL5A1	protein_coding	ENSG00000122390	NAA60	protein_coding	61	2.9953e-08	3.05866e-07	12
ENSG00000130635	COL5A1	protein_coding	ENSG00000188312	CENPP	protein_coding	61	2.9953e-08	3.05866e-07	22
ENSG00000130635	COL5A1	protein_coding	ENSG00000007376	RPUSD1	protein_coding	47	3.17897e-08	3.22848e-07	15
ENSG00000130635	COL5A1	protein_coding	ENSG00000189143	CLDN4	protein_coding	47	3.17897e-08	3.22848e-07	21
ENSG00000130635	COL5A1	protein_coding	ENSG00000160445	ZER1	protein_coding	58	3.17943e-08	3.22848e-07	12
ENSG00000130635	COL5A1	protein_coding	ENSG00000146083	RNF44	protein_coding	77	3.18099e-08	3.22848e-07	11
ENSG00000130635	COL5A1	protein_coding	ENSG00000182446	NPLOC4	protein_coding	77	3.18099e-08	3.22848e-07	11
ENSG00000130635	COL5A1	protein_coding	ENSG00000174804	FZD4	protein_coding	103	3.29656e-08	3.30278e-07	23
ENSG00000130635	COL5A1	protein_coding	ENSG00000072422	RHOBTB1	protein_coding	63	3.32044e-08	3.31776e-07	25
ENSG00000130635	COL5A1	protein_coding	ENSG00000014216	CAPN1	protein_coding	34	3.35804e-08	3.34634e-07	16
ENSG00000130635	COL5A1	protein_coding	ENSG00000107562	CXCL12	protein_coding	107	3.38065e-08	3.35986e-07	29
ENSG00000130635	COL5A1	protein_coding	ENSG00000100596	SPTLC2	protein_coding	106	3.39268e-08	3.36282e-07	12
ENSG00000130635	COL5A1	protein_coding	ENSG00000205978	NYNRIN	protein_coding	51	3.40718e-08	3.36821e-07	25
ENSG00000130635	COL5A1	protein_coding	ENSG00000179051	RCC2	protein_coding	80	3.41712e-08	3.36908e-07	17
ENSG00000130635	COL5A1	protein_coding	ENSG00000275023	MLLT6	protein_coding	83	3.481e-08	3.42298e-07	11
ENSG00000130635	COL5A1	protein_coding	ENSG00000148331	ASB6	protein_coding	65	3.56583e-08	3.49715e-07	9
ENSG00000130635	COL5A1	protein_coding	ENSG00000168924	LETM1	protein_coding	65	3.56583e-08	3.49715e-07	12
ENSG00000130635	COL5A1	protein_coding	ENSG00000162073	PAQR4	protein_coding	46	3.6008e-08	3.51291e-07	14
ENSG00000130635	COL5A1	protein_coding	ENSG00000157741	UBN2	protein_coding	123	3.6275e-08	3.52969e-07	10
ENSG00000130635	COL5A1	protein_coding	ENSG00000140548	ZNF710	protein_coding	60	3.68738e-08	3.57859e-07	21
ENSG00000130635	COL5A1	protein_coding	ENSG00000089486	CDIP1	protein_coding	54	3.77468e-08	3.65377e-07	21
ENSG00000130635	COL5A1	protein_coding	ENSG00000176087	SLC35A4	protein_coding	54	3.77468e-08	3.65377e-07	17
ENSG00000130635	COL5A1	protein_coding	ENSG00000124782	RREB1	protein_coding	91	3.79492e-08	3.65433e-07	13
ENSG00000130635	COL5A1	protein_coding	ENSG00000206053	JPT2	protein_coding	87	3.80415e-08	3.65433e-07	14
ENSG00000130635	COL5A1	protein_coding	ENSG00000167378	IRGQ	protein_coding	57	3.85955e-08	3.69741e-07	14
ENSG00000130635	COL5A1	protein_coding	ENSG00000187605	TET3	protein_coding	114	3.99555e-08	3.81786e-07	20
ENSG00000130635	COL5A1	protein_coding	ENSG00000088812	ATRN	protein_coding	84	4.00067e-08	3.81786e-07	18
ENSG00000130635	COL5A1	protein_coding	ENSG00000131374	TBC1D5	protein_coding	81	4.00651e-08	3.81786e-07	16
ENSG00000130635	COL5A1	protein_coding	ENSG00000211584	SLC48A1	protein_coding	45	4.05129e-08	3.84149e-07	20
ENSG00000130635	COL5A1	protein_coding	ENSG00000142634	EFHD2	protein_coding	62	4.12474e-08	3.90119e-07	17
ENSG00000130635	COL5A1	protein_coding	ENSG00000171115	GIMAP8	protein_coding	23	4.12739e-08	3.90119e-07	23
ENSG00000130635	COL5A1	protein_coding	ENSG00000134109	EDEM1	protein_coding	98	4.13479e-08	3.90119e-07	18
ENSG00000130635	COL5A1	protein_coding	ENSG00000112079	STK38	protein_coding	76	4.1674e-08	3.91167e-07	21
ENSG00000130635	COL5A1	protein_coding	ENSG00000148730	EIF4EBP2	protein_coding	88	4.25914e-08	3.98771e-07	12
ENSG00000130635	COL5A1	protein_coding	ENSG00000070413	DGCR2	protein_coding	74	4.46369e-08	4.16873e-07	14
ENSG00000130635	COL5A1	protein_coding	ENSG00000139800	ZIC5	protein_coding	74	4.46369e-08	4.16873e-07	12
ENSG00000130635	COL5A1	protein_coding	ENSG00000140564	FURIN	protein_coding	64	4.46688e-08	4.16873e-07	23
ENSG00000130635	COL5A1	protein_coding	ENSG00000167601	AXL	protein_coding	64	4.46688e-08	4.16873e-07	26
ENSG00000130635	COL5A1	protein_coding	ENSG00000149679	CABLES2	protein_coding	53	4.49029e-08	4.16873e-07	12
ENSG00000130635	COL5A1	protein_coding	ENSG00000144791	LIMD1	protein_coding	93	4.50066e-08	4.16873e-07	11
ENSG00000130635	COL5A1	protein_coding	ENSG00000118689	FOXO3	protein_coding	100	4.50509e-08	4.16873e-07	20
ENSG00000130635	COL5A1	protein_coding	ENSG00000134853	PDGFRA	protein_coding	59	4.52145e-08	4.16873e-07	32
ENSG00000130635	COL5A1	protein_coding	ENSG00000160293	VAV2	protein_coding	59	4.52145e-08	4.16873e-07	17
ENSG00000130635	COL5A1	protein_coding	ENSG00000106991	ENG	protein_coding	44	4.52601e-08	4.16873e-07	29
ENSG00000130635	COL5A1	protein_coding	ENSG00000184675	AMER1	protein_coding	85	4.5612e-08	4.16873e-07	19
ENSG00000130635	COL5A1	protein_coding	ENSG00000064666	CNN2	protein_coding	49	4.61705e-08	4.19598e-07	26
ENSG00000130635	COL5A1	protein_coding	ENSG00000130304	SLC27A1	protein_coding	49	4.61705e-08	4.19598e-07	15
ENSG00000130635	COL5A1	protein_coding	ENSG00000173020	GRK2	protein_coding	49	4.61705e-08	4.19598e-07	18
ENSG00000130635	COL5A1	protein_coding	ENSG00000179361	ARID3B	protein_coding	66	4.69726e-08	4.2378e-07	17
ENSG00000130635	COL5A1	protein_coding	ENSG00000184602	SNN	protein_coding	66	4.69726e-08	4.2378e-07	15
ENSG00000130635	COL5A1	protein_coding	ENSG00000171105	INSR	protein_coding	89	4.73417e-08	4.25046e-07	21
ENSG00000130635	COL5A1	protein_coding	ENSG00000163960	UBXN7	protein_coding	94	4.85279e-08	4.34646e-07	22
ENSG00000130635	COL5A1	protein_coding	ENSG00000198742	SMURF1	protein_coding	94	4.85279e-08	4.34646e-07	20
ENSG00000130635	COL5A1	protein_coding	ENSG00000068650	ATP11A	protein_coding	107	4.99059e-08	4.44845e-07	17
ENSG00000130635	COL5A1	protein_coding	ENSG00000185504	FAAP100	protein_coding	43	5.01868e-08	4.46278e-07	15
ENSG00000130635	COL5A1	protein_coding	ENSG00000198933	TBKBP1	protein_coding	43	5.01868e-08	4.46278e-07	19
ENSG00000130635	COL5A1	protein_coding	ENSG00000204673	AKT1S1	protein_coding	43	5.01868e-08	4.46278e-07	16
ENSG00000130635	COL5A1	protein_coding	ENSG00000113504	SLC12A7	protein_coding	61	5.10411e-08	4.50641e-07	14
ENSG00000130635	COL5A1	protein_coding	ENSG00000150712	MTMR12	protein_coding	86	5.16024e-08	4.54517e-07	14
ENSG00000130635	COL5A1	protein_coding	ENSG00000116604	MEF2D	protein_coding	90	5.22535e-08	4.59164e-07	22
ENSG00000130635	COL5A1	protein_coding	ENSG00000144218	AFF3	protein_coding	80	5.31856e-08	4.66252e-07	18
ENSG00000130635	COL5A1	protein_coding	ENSG00000049540	ELN	protein_coding	48	5.33163e-08	4.66298e-07	30
ENSG00000130635	COL5A1	protein_coding	ENSG00000198373	WWP2	protein_coding	58	5.52239e-08	4.81848e-07	10
ENSG00000130635	COL5A1	protein_coding	ENSG00000015133	CCDC88C	protein_coding	63	5.57425e-08	4.85234e-07	18
ENSG00000130635	COL5A1	protein_coding	ENSG00000129353	SLC44A2	protein_coding	55	5.61718e-08	4.87828e-07	18
ENSG00000130635	COL5A1	protein_coding	ENSG00000140534	TICRR	protein_coding	55	5.61718e-08	4.87828e-07	20
ENSG00000130635	COL5A1	protein_coding	ENSG00000176986	SEC24C	protein_coding	55	5.61718e-08	4.87828e-07	21
ENSG00000130635	COL5A1	protein_coding	ENSG00000084090	STARD7	protein_coding	73	5.78086e-08	4.98549e-07	12
ENSG00000130635	COL5A1	protein_coding	ENSG00000187079	TEAD1	protein_coding	119	5.82969e-08	5.01596e-07	27
ENSG00000130635	COL5A1	protein_coding	ENSG00000162231	NXF1	protein_coding	65	5.90832e-08	5.07188e-07	12
ENSG00000130635	COL5A1	protein_coding	ENSG00000114850	SSR3	protein_coding	78	5.96009e-08	5.10453e-07	17
ENSG00000130635	COL5A1	protein_coding	ENSG00000141699	RETREG3	protein_coding	78	5.96009e-08	5.10453e-07	16
ENSG00000130635	COL5A1	protein_coding	ENSG00000073969	NSF	protein_coding	71	6.01844e-08	5.13086e-07	16
ENSG00000130635	COL5A1	protein_coding	ENSG00000108424	KPNB1	protein_coding	69	6.12775e-08	5.21209e-07	17
ENSG00000130635	COL5A1	protein_coding	ENSG00000156026	MCU	protein_coding	69	6.12775e-08	5.21209e-07	17
ENSG00000130635	COL5A1	protein_coding	ENSG00000173402	DAG1	protein_coding	81	6.19886e-08	5.24856e-07	19
ENSG00000130635	COL5A1	protein_coding	ENSG00000105738	SIPA1L3	protein_coding	51	6.26755e-08	5.29466e-07	16
ENSG00000130635	COL5A1	protein_coding	ENSG00000149182	ARFGAP2	protein_coding	51	6.26755e-08	5.29466e-07	13
ENSG00000130635	COL5A1	protein_coding	ENSG00000185800	DMWD	protein_coding	51	6.26755e-08	5.29466e-07	23
ENSG00000130635	COL5A1	protein_coding	ENSG00000127511	SIN3B	protein_coding	60	6.2919e-08	5.29466e-07	21
ENSG00000130635	COL5A1	protein_coding	ENSG00000132002	DNAJB1	protein_coding	60	6.2919e-08	5.29466e-07	12
ENSG00000130635	COL5A1	protein_coding	ENSG00000272886	DCP1A	protein_coding	88	6.46026e-08	5.39613e-07	16
ENSG00000130635	COL5A1	protein_coding	ENSG00000151893	CACUL1	protein_coding	100	6.67808e-08	5.56557e-07	14
ENSG00000130635	COL5A1	protein_coding	ENSG00000224051	CPTP	protein_coding	30	6.69057e-08	5.56557e-07	18
ENSG00000130635	COL5A1	protein_coding	ENSG00000136802	LRRC8A	protein_coding	57	6.71845e-08	5.57421e-07	26
ENSG00000130635	COL5A1	protein_coding	ENSG00000028137	TNFRSF1B	protein_coding	54	6.73432e-08	5.57494e-07	22
ENSG00000130635	COL5A1	protein_coding	ENSG00000109089	CDR2L	protein_coding	54	6.73432e-08	5.57494e-07	24
ENSG00000130635	COL5A1	protein_coding	ENSG00000158796	DEDD	protein_coding	54	6.73432e-08	5.57494e-07	19
ENSG00000130635	COL5A1	protein_coding	ENSG00000135631	RAB11FIP5	protein_coding	62	6.92994e-08	5.6988e-07	26
ENSG00000130635	COL5A1	protein_coding	ENSG00000153395	LPCAT1	protein_coding	79	7.02728e-08	5.76609e-07	19
ENSG00000130635	COL5A1	protein_coding	ENSG00000074054	CLASP1	protein_coding	74	7.06065e-08	5.78071e-07	22
ENSG00000130635	COL5A1	protein_coding	ENSG00000184787	UBE2G2	protein_coding	74	7.06065e-08	5.78071e-07	13
ENSG00000130635	COL5A1	protein_coding	ENSG00000168672	FAM84B	protein_coding	94	7.25485e-08	5.91366e-07	15
ENSG00000130635	COL5A1	protein_coding	ENSG00000132478	UNK	protein_coding	50	7.35276e-08	5.98035e-07	16
ENSG00000130635	COL5A1	protein_coding	ENSG00000171735	CAMTA1	protein_coding	72	7.45607e-08	6.05114e-07	14
ENSG00000130635	COL5A1	protein_coding	ENSG00000134824	FADS2	protein_coding	68	7.79281e-08	6.31065e-07	19
ENSG00000130635	COL5A1	protein_coding	ENSG00000162413	KLHL21	protein_coding	77	7.81811e-08	6.31737e-07	16
ENSG00000130635	COL5A1	protein_coding	ENSG00000175970	UNC119B	protein_coding	86	7.84039e-08	6.32163e-07	8
ENSG00000130635	COL5A1	protein_coding	ENSG00000124120	TTPAL	protein_coding	90	7.8648e-08	6.32759e-07	14
ENSG00000130635	COL5A1	protein_coding	ENSG00000138623	SEMA7A	protein_coding	45	7.93153e-08	6.36749e-07	29
ENSG00000130635	COL5A1	protein_coding	ENSG00000171130	ATP6V0E2	protein_coding	45	7.93153e-08	6.36749e-07	21
ENSG00000130635	COL5A1	protein_coding	ENSG00000198355	PIM3	protein_coding	45	7.93153e-08	6.36749e-07	16
ENSG00000130635	COL5A1	protein_coding	ENSG00000206503	HLA-A	protein_coding	36	7.9764e-08	6.36749e-07	10
ENSG00000130635	COL5A1	protein_coding	ENSG00000272333	KMT2B	protein_coding	33	8.01973e-08	6.38316e-07	20
ENSG00000130635	COL5A1	protein_coding	ENSG00000084754	HADHA	protein_coding	35	8.12448e-08	6.45271e-07	11
ENSG00000130635	COL5A1	protein_coding	ENSG00000099204	ABLIM1	protein_coding	80	8.21255e-08	6.50875e-07	16
ENSG00000130635	COL5A1	protein_coding	ENSG00000112242	E2F3	protein_coding	96	8.22878e-08	6.50875e-07	19
ENSG00000130635	COL5A1	protein_coding	ENSG00000173542	MOB1B	protein_coding	96	8.22878e-08	6.50875e-07	20
ENSG00000130635	COL5A1	protein_coding	ENSG00000143549	TPM3	protein_coding	75	8.53328e-08	6.71996e-07	20
ENSG00000130635	COL5A1	protein_coding	ENSG00000117461	PIK3R3	protein_coding	91	8.59143e-08	6.75145e-07	17
ENSG00000130635	COL5A1	protein_coding	ENSG00000124422	USP22	protein_coding	87	8.76615e-08	6.87422e-07	14
ENSG00000130635	COL5A1	protein_coding	ENSG00000105810	CDK6	protein_coding	122	8.8849e-08	6.95267e-07	22
ENSG00000130635	COL5A1	protein_coding	ENSG00000187720	THSD4	protein_coding	98	9.10886e-08	7.11295e-07	22
ENSG00000130635	COL5A1	protein_coding	ENSG00000116132	PRRX1	protein_coding	73	9.13299e-08	7.11684e-07	31
ENSG00000130635	COL5A1	protein_coding	ENSG00000126878	AIF1L	protein_coding	73	9.13299e-08	7.11684e-07	18
ENSG00000130635	COL5A1	protein_coding	ENSG00000184207	PGP	protein_coding	63	9.24297e-08	7.17247e-07	24
ENSG00000130635	COL5A1	protein_coding	ENSG00000196549	MME	protein_coding	92	9.32491e-08	7.22098e-07	25
ENSG00000130635	COL5A1	protein_coding	ENSG00000159873	CCDC117	protein_coding	84	9.34442e-08	7.22104e-07	21
ENSG00000130635	COL5A1	protein_coding	ENSG00000103067	ESRP2	protein_coding	58	9.45291e-08	7.28972e-07	17
ENSG00000130635	COL5A1	protein_coding	ENSG00000174705	SH3PXD2B	protein_coding	81	9.51697e-08	7.32393e-07	29
ENSG00000130635	COL5A1	protein_coding	ENSG00000245848	CEBPA	protein_coding	52	9.55725e-08	7.33973e-07	20
ENSG00000130635	COL5A1	protein_coding	ENSG00000106366	SERPINE1	protein_coding	71	9.57828e-08	7.34071e-07	29
ENSG00000130635	COL5A1	protein_coding	ENSG00000108639	SYNGR2	protein_coding	55	9.8272e-08	7.51599e-07	19
ENSG00000130635	COL5A1	protein_coding	ENSG00000140931	CMTM3	protein_coding	55	9.8272e-08	7.51599e-07	28
ENSG00000130635	COL5A1	protein_coding	ENSG00000154096	THY1	protein_coding	55	9.8272e-08	7.51599e-07	31
ENSG00000130635	COL5A1	protein_coding	ENSG00000197355	UAP1L1	protein_coding	55	9.8272e-08	7.51599e-07	18
ENSG00000130635	COL5A1	protein_coding	ENSG00000138867	GUCD1	protein_coding	69	9.83411e-08	7.51599e-07	15
ENSG00000130635	COL5A1	protein_coding	ENSG00000127080	IPPK	protein_coding	67	9.8727e-08	7.51599e-07	14
ENSG00000130635	COL5A1	protein_coding	ENSG00000198113	TOR4A	protein_coding	48	9.97223e-08	7.5339e-07	20
ENSG00000130635	COL5A1	protein_coding	ENSG00000006210	CX3CL1	protein_coding	43	1.00165e-07	7.55199e-07	22
ENSG00000130635	COL5A1	protein_coding	ENSG00000076108	BAZ2A	protein_coding	85	1.05519e-07	7.93956e-07	16
ENSG00000130635	COL5A1	protein_coding	ENSG00000102921	N4BP1	protein_coding	85	1.05519e-07	7.93956e-07	16
ENSG00000130635	COL5A1	protein_coding	ENSG00000169118	CSNK1G1	protein_coding	103	1.05816e-07	7.93956e-07	10
ENSG00000130635	COL5A1	protein_coding	ENSG00000136485	DCAF7	protein_coding	108	1.05833e-07	7.93956e-07	15
ENSG00000130635	COL5A1	protein_coding	ENSG00000011105	TSPAN9	protein_coding	60	1.05918e-07	7.93956e-07	28
ENSG00000130635	COL5A1	protein_coding	ENSG00000197081	IGF2R	protein_coding	60	1.05918e-07	7.93956e-07	25
ENSG00000130635	COL5A1	protein_coding	ENSG00000153094	BCL2L11	protein_coding	94	1.07807e-07	8.01437e-07	18
ENSG00000130635	COL5A1	protein_coding	ENSG00000196935	SRGAP1	protein_coding	82	1.09398e-07	8.11641e-07	20
ENSG00000130635	COL5A1	protein_coding	ENSG00000121671	CRY2	protein_coding	62	1.14971e-07	8.51289e-07	18
ENSG00000130635	COL5A1	protein_coding	ENSG00000143457	GOLPH3L	protein_coding	62	1.14971e-07	8.51289e-07	20
ENSG00000130635	COL5A1	protein_coding	ENSG00000123364	HOXC13	protein_coding	47	1.15255e-07	8.51289e-07	14
ENSG00000130635	COL5A1	protein_coding	ENSG00000162408	NOL9	protein_coding	47	1.15255e-07	8.51289e-07	12
ENSG00000130635	COL5A1	protein_coding	ENSG00000090615	GOLGA3	protein_coding	90	1.17615e-07	8.63982e-07	19
ENSG00000130635	COL5A1	protein_coding	ENSG00000128342	LIF	protein_coding	90	1.17615e-07	8.63982e-07	25
ENSG00000130635	COL5A1	protein_coding	ENSG00000181026	AEN	protein_coding	72	1.17659e-07	8.63982e-07	9
ENSG00000130635	COL5A1	protein_coding	ENSG00000074370	ATP2A3	protein_coding	54	1.18152e-07	8.63982e-07	18
ENSG00000130635	COL5A1	protein_coding	ENSG00000108509	CAMTA2	protein_coding	54	1.18152e-07	8.63982e-07	14
ENSG00000130635	COL5A1	protein_coding	ENSG00000086062	B4GALT1	protein_coding	86	1.18302e-07	8.63982e-07	26
ENSG00000130635	COL5A1	protein_coding	ENSG00000164091	WDR82	protein_coding	86	1.18302e-07	8.63982e-07	18
ENSG00000130635	COL5A1	protein_coding	ENSG00000007968	E2F2	protein_coding	77	1.21028e-07	8.76922e-07	22
ENSG00000130635	COL5A1	protein_coding	ENSG00000097033	SH3GLB1	protein_coding	77	1.21028e-07	8.76922e-07	22
ENSG00000130635	COL5A1	protein_coding	ENSG00000272391	POM121C	protein_coding	77	1.21028e-07	8.76922e-07	16
ENSG00000130635	COL5A1	protein_coding	ENSG00000071564	TCF3	protein_coding	66	1.24612e-07	8.97641e-07	22
ENSG00000130635	COL5A1	protein_coding	ENSG00000163348	PYGO2	protein_coding	66	1.24612e-07	8.97641e-07	15
ENSG00000130635	COL5A1	protein_coding	ENSG00000182149	IST1	protein_coding	66	1.24612e-07	8.97641e-07	11
ENSG00000130635	COL5A1	protein_coding	ENSG00000101193	GID8	protein_coding	83	1.24783e-07	8.97641e-07	13
ENSG00000130635	COL5A1	protein_coding	ENSG00000116984	MTR	protein_coding	83	1.24783e-07	8.97641e-07	20
ENSG00000130635	COL5A1	protein_coding	ENSG00000108828	VAT1	protein_coding	68	1.24986e-07	8.97641e-07	23
ENSG00000130635	COL5A1	protein_coding	ENSG00000145375	SPATA5	protein_coding	68	1.24986e-07	8.97641e-07	18
ENSG00000130635	COL5A1	protein_coding	ENSG00000160285	LSS	protein_coding	68	1.24986e-07	8.97641e-07	8
ENSG00000130635	COL5A1	protein_coding	ENSG00000211460	TSN	protein_coding	68	1.24986e-07	8.97641e-07	16
ENSG00000130635	COL5A1	protein_coding	ENSG00000135677	GNS	protein_coding	80	1.25825e-07	8.97641e-07	21
ENSG00000130635	COL5A1	protein_coding	ENSG00000059728	MXD1	protein_coding	97	1.28076e-07	9.05054e-07	18
ENSG00000130635	COL5A1	protein_coding	ENSG00000197417	SHPK	protein_coding	59	1.30227e-07	9.18508e-07	19
ENSG00000130635	COL5A1	protein_coding	ENSG00000013573	DDX11	protein_coding	46	1.32502e-07	9.32784e-07	13
ENSG00000130635	COL5A1	protein_coding	ENSG00000106089	STX1A	protein_coding	46	1.32502e-07	9.32784e-07	16
ENSG00000130635	COL5A1	protein_coding	ENSG00000180357	ZNF609	protein_coding	92	1.38538e-07	9.71596e-07	21
ENSG00000130635	COL5A1	protein_coding	ENSG00000196821	C6orf106	protein_coding	84	1.41276e-07	9.88932e-07	18
ENSG00000130635	COL5A1	protein_coding	ENSG00000143761	ARF1	protein_coding	53	1.4149e-07	9.88932e-07	12
ENSG00000130635	COL5A1	protein_coding	ENSG00000148396	SEC16A	protein_coding	73	1.42975e-07	9.9707e-07	16
ENSG00000130635	COL5A1	protein_coding	ENSG00000103044	HAS3	protein_coding	81	1.45003e-07	1.00932e-06	19
ENSG00000130635	COL5A1	protein_coding	ENSG00000179922	ZNF784	protein_coding	39	1.46145e-07	1.01537e-06	14
ENSG00000130635	COL5A1	protein_coding	ENSG00000112425	EPM2A	protein_coding	28	1.46885e-07	1.0186e-06	15
ENSG00000130635	COL5A1	protein_coding	ENSG00000176393	RNPEP	protein_coding	28	1.46885e-07	1.0186e-06	15
ENSG00000130635	COL5A1	protein_coding	ENSG00000185591	SP1	protein_coding	110	1.47158e-07	1.0186e-06	15
ENSG00000130635	COL5A1	protein_coding	ENSG00000143614	GATAD2B	protein_coding	109	1.50937e-07	1.04088e-06	17
ENSG00000130635	COL5A1	protein_coding	ENSG00000115902	SLC1A4	protein_coding	71	1.50981e-07	1.04088e-06	21
ENSG00000130635	COL5A1	protein_coding	ENSG00000065491	TBC1D22B	protein_coding	63	1.51429e-07	1.04088e-06	14
ENSG00000130635	COL5A1	protein_coding	ENSG00000103042	SLC38A7	protein_coding	45	1.51494e-07	1.04088e-06	23
ENSG00000130635	COL5A1	protein_coding	ENSG00000071073	MGAT4A	protein_coding	108	1.53835e-07	1.05305e-06	11
ENSG00000130635	COL5A1	protein_coding	ENSG00000205730	ITPRIPL2	protein_coding	108	1.53835e-07	1.05305e-06	26
ENSG00000130635	COL5A1	protein_coding	ENSG00000103187	COTL1	protein_coding	49	1.56396e-07	1.06665e-06	26
ENSG00000130635	COL5A1	protein_coding	ENSG00000131446	MGAT1	protein_coding	49	1.56396e-07	1.06665e-06	21
ENSG00000130635	COL5A1	protein_coding	ENSG00000157870	FAM213B	protein_coding	49	1.56396e-07	1.06665e-06	13
ENSG00000130635	COL5A1	protein_coding	ENSG00000177542	SLC25A22	protein_coding	49	1.56396e-07	1.06665e-06	12
ENSG00000130635	COL5A1	protein_coding	ENSG00000197586	ENTPD6	protein_coding	49	1.56396e-07	1.06665e-06	17
ENSG00000130635	COL5A1	protein_coding	ENSG00000127399	LRRC61	protein_coding	38	1.57174e-07	1.06665e-06	9
ENSG00000130635	COL5A1	protein_coding	ENSG00000148384	INPP5E	protein_coding	38	1.57174e-07	1.06665e-06	12
ENSG00000130635	COL5A1	protein_coding	ENSG00000118900	UBN1	protein_coding	76	1.57795e-07	1.06665e-06	18
ENSG00000130635	COL5A1	protein_coding	ENSG00000006695	COX10	protein_coding	67	1.58259e-07	1.06665e-06	16
ENSG00000130635	COL5A1	protein_coding	ENSG00000107262	BAG1	protein_coding	67	1.58259e-07	1.06665e-06	23
ENSG00000130635	COL5A1	protein_coding	ENSG00000166716	ZNF592	protein_coding	89	1.60068e-07	1.07202e-06	16
ENSG00000130635	COL5A1	protein_coding	ENSG00000122741	DCAF10	protein_coding	79	1.6559e-07	1.10701e-06	11
ENSG00000130635	COL5A1	protein_coding	ENSG00000010404	IDS	protein_coding	82	1.65813e-07	1.10701e-06	22
ENSG00000130635	COL5A1	protein_coding	ENSG00000105711	SCN1B	protein_coding	37	1.67332e-07	1.11465e-06	20
ENSG00000130635	COL5A1	protein_coding	ENSG00000130294	KIF1A	protein_coding	52	1.68762e-07	1.12216e-06	17
ENSG00000130635	COL5A1	protein_coding	ENSG00000103549	RNF40	protein_coding	55	1.69241e-07	1.12334e-06	18
ENSG00000130635	COL5A1	protein_coding	ENSG00000113761	ZNF346	protein_coding	55	1.69241e-07	1.12334e-06	9
ENSG00000130635	COL5A1	protein_coding	ENSG00000146670	CDCA5	protein_coding	55	1.69241e-07	1.12334e-06	19
ENSG00000130635	COL5A1	protein_coding	ENSG00000160959	LRRC14	protein_coding	55	1.69241e-07	1.12334e-06	9
ENSG00000130635	COL5A1	protein_coding	ENSG00000174151	CYB561D1	protein_coding	74	1.71974e-07	1.13338e-06	15
ENSG00000130635	COL5A1	protein_coding	ENSG00000100284	TOM1	protein_coding	30	1.75485e-07	1.15447e-06	12
ENSG00000130635	COL5A1	protein_coding	ENSG00000178531	CTXN1	protein_coding	30	1.75485e-07	1.15447e-06	19
ENSG00000130635	COL5A1	protein_coding	ENSG00000160305	DIP2A	protein_coding	60	1.75974e-07	1.15447e-06	12
ENSG00000130635	COL5A1	protein_coding	ENSG00000179632	MAF1	protein_coding	36	1.76184e-07	1.15447e-06	13
ENSG00000130635	COL5A1	protein_coding	ENSG00000100304	TTLL12	protein_coding	48	1.82641e-07	1.1931e-06	14
ENSG00000130635	COL5A1	protein_coding	ENSG00000162415	ZSWIM5	protein_coding	48	1.82641e-07	1.1931e-06	11
ENSG00000130635	COL5A1	protein_coding	ENSG00000187792	ZNF70	protein_coding	48	1.82641e-07	1.1931e-06	20
ENSG00000130635	COL5A1	protein_coding	ENSG00000064419	TNPO3	protein_coding	35	1.83256e-07	1.1931e-06	12
ENSG00000130635	COL5A1	protein_coding	ENSG00000104081	BMF	protein_coding	72	1.83955e-07	1.1933e-06	20
ENSG00000130635	COL5A1	protein_coding	ENSG00000141510	TP53	protein_coding	62	1.88414e-07	1.2201e-06	14
ENSG00000130635	COL5A1	protein_coding	ENSG00000197879	MYO1C	protein_coding	62	1.88414e-07	1.2201e-06	25
ENSG00000130635	COL5A1	protein_coding	ENSG00000197429	IPP	protein_coding	33	1.9008e-07	1.22661e-06	13
ENSG00000130635	COL5A1	protein_coding	ENSG00000149115	TNKS1BP1	protein_coding	43	1.94602e-07	1.25361e-06	27
ENSG00000130635	COL5A1	protein_coding	ENSG00000155252	PI4K2A	protein_coding	57	1.94736e-07	1.25361e-06	25
ENSG00000130635	COL5A1	protein_coding	ENSG00000173548	SNX33	protein_coding	64	1.96366e-07	1.26061e-06	21
ENSG00000130635	COL5A1	protein_coding	ENSG00000154319	FAM167A	protein_coding	66	1.99658e-07	1.27953e-06	21
ENSG00000130635	COL5A1	protein_coding	ENSG00000139083	ETV6	protein_coding	51	2.00478e-07	1.28258e-06	21
ENSG00000130635	COL5A1	protein_coding	ENSG00000148343	MIGA2	protein_coding	51	2.00478e-07	1.28258e-06	15
ENSG00000130635	COL5A1	protein_coding	ENSG00000151612	ZNF827	protein_coding	51	2.00478e-07	1.28258e-06	19
ENSG00000130635	COL5A1	protein_coding	ENSG00000126603	GLIS2	protein_coding	54	2.0397e-07	1.29821e-06	26
ENSG00000130635	COL5A1	protein_coding	ENSG00000143333	RGS16	protein_coding	54	2.0397e-07	1.29821e-06	27
ENSG00000130635	COL5A1	protein_coding	ENSG00000198894	CIPC	protein_coding	75	2.04868e-07	1.29948e-06	14
ENSG00000130635	COL5A1	protein_coding	ENSG00000152443	ZNF776	protein_coding	84	2.12088e-07	1.34298e-06	15
ENSG00000130635	COL5A1	protein_coding	ENSG00000154429	CCSAP	protein_coding	84	2.12088e-07	1.34298e-06	17
ENSG00000130635	COL5A1	protein_coding	ENSG00000117036	ETV3	protein_coding	59	2.16556e-07	1.36662e-06	22
ENSG00000130635	COL5A1	protein_coding	ENSG00000171552	BCL2L1	protein_coding	59	2.16556e-07	1.36662e-06	13
ENSG00000130635	COL5A1	protein_coding	ENSG00000175115	PACS1	protein_coding	59	2.16556e-07	1.36662e-06	24
ENSG00000130635	COL5A1	protein_coding	ENSG00000064195	DLX3	protein_coding	42	2.1851e-07	1.37196e-06	17
ENSG00000130635	COL5A1	protein_coding	ENSG00000083168	KAT6A	protein_coding	81	2.1928e-07	1.37448e-06	20
ENSG00000130635	COL5A1	protein_coding	ENSG00000090905	TNRC6A	protein_coding	103	2.24315e-07	1.40367e-06	20
ENSG00000130635	COL5A1	protein_coding	ENSG00000198517	MAFK	protein_coding	61	2.33611e-07	1.45938e-06	23
ENSG00000130635	COL5A1	protein_coding	ENSG00000100106	TRIOBP	protein_coding	56	2.36854e-07	1.47716e-06	14
ENSG00000130635	COL5A1	protein_coding	ENSG00000137073	UBAP2	protein_coding	41	2.43722e-07	1.51745e-06	16
ENSG00000130635	COL5A1	protein_coding	ENSG00000213977	TAX1BP3	protein_coding	41	2.43722e-07	1.51745e-06	18
ENSG00000130635	COL5A1	protein_coding	ENSG00000132471	WBP2	protein_coding	53	2.44906e-07	1.51973e-06	15
ENSG00000130635	COL5A1	protein_coding	ENSG00000277258	PCGF2	protein_coding	53	2.44906e-07	1.51973e-06	21
ENSG00000130635	COL5A1	protein_coding	ENSG00000187498	COL4A1	protein_coding	63	2.45192e-07	1.51973e-06	31
ENSG00000130635	COL5A1	protein_coding	ENSG00000185650	ZFP36L1	protein_coding	69	2.4577e-07	1.51973e-06	24
ENSG00000130635	COL5A1	protein_coding	ENSG00000198794	SCAMP5	protein_coding	69	2.4577e-07	1.51973e-06	17
ENSG00000130635	COL5A1	protein_coding	ENSG00000163171	CDC42EP3	protein_coding	67	2.51055e-07	1.54499e-06	25
ENSG00000130635	COL5A1	protein_coding	ENSG00000172939	OXSR1	protein_coding	79	2.51222e-07	1.54499e-06	15
ENSG00000130635	COL5A1	protein_coding	ENSG00000156030	ELMSAN1	protein_coding	96	2.61306e-07	1.60276e-06	19
ENSG00000130635	COL5A1	protein_coding	ENSG00000163820	FYCO1	protein_coding	86	2.63891e-07	1.61595e-06	21
ENSG00000130635	COL5A1	protein_coding	ENSG00000008130	NADK	protein_coding	58	2.65569e-07	1.62355e-06	15
ENSG00000130635	COL5A1	protein_coding	ENSG00000170776	AKAP13	protein_coding	97	2.73921e-07	1.67186e-06	26
ENSG00000130635	COL5A1	protein_coding	ENSG00000197063	MAFG	protein_coding	91	2.79172e-07	1.70112e-06	20
ENSG00000130635	COL5A1	protein_coding	ENSG00000106785	TRIM14	protein_coding	80	2.88642e-07	1.75594e-06	14
ENSG00000130635	COL5A1	protein_coding	ENSG00000134909	ARHGAP32	protein_coding	80	2.88642e-07	1.75594e-06	16
ENSG00000130635	COL5A1	protein_coding	ENSG00000075618	FSCN1	protein_coding	52	2.92951e-07	1.77634e-06	28
ENSG00000130635	COL5A1	protein_coding	ENSG00000213337	ANKRD39	protein_coding	52	2.92951e-07	1.77634e-06	19
ENSG00000130635	COL5A1	protein_coding	ENSG00000148158	SNX30	protein_coding	99	2.96092e-07	1.78955e-06	23
ENSG00000130635	COL5A1	protein_coding	ENSG00000156011	PSD3	protein_coding	111	2.96543e-07	1.78955e-06	23
ENSG00000130635	COL5A1	protein_coding	ENSG00000160014	CALM3	protein_coding	62	3.051e-07	1.83802e-06	14
ENSG00000130635	COL5A1	protein_coding	ENSG00000092847	AGO1	protein_coding	110	3.0615e-07	1.84136e-06	16
ENSG00000130635	COL5A1	protein_coding	ENSG00000075275	CELSR1	protein_coding	68	3.11827e-07	1.87247e-06	22
ENSG00000130635	COL5A1	protein_coding	ENSG00000101413	RPRD1B	protein_coding	68	3.11827e-07	1.87247e-06	11
ENSG00000130635	COL5A1	protein_coding	ENSG00000148248	SURF4	protein_coding	68	3.11827e-07	1.87247e-06	23
ENSG00000130635	COL5A1	protein_coding	ENSG00000265972	TXNIP	protein_coding	64	3.14406e-07	1.87885e-06	14
ENSG00000130635	COL5A1	protein_coding	ENSG00000143756	FBXO28	protein_coding	84	3.16179e-07	1.88642e-06	15
ENSG00000130635	COL5A1	protein_coding	ENSG00000128908	INO80	protein_coding	57	3.24549e-07	1.93325e-06	15
ENSG00000130635	COL5A1	protein_coding	ENSG00000167460	TPM4	protein_coding	57	3.24549e-07	1.93325e-06	28
ENSG00000130635	COL5A1	protein_coding	ENSG00000168077	SCARA3	protein_coding	57	3.24549e-07	1.93325e-06	23
ENSG00000130635	COL5A1	protein_coding	ENSG00000159202	UBE2Z	protein_coding	78	3.28456e-07	1.94716e-06	19
ENSG00000130635	COL5A1	protein_coding	ENSG00000097007	ABL1	protein_coding	73	3.4114e-07	2.01914e-06	28
ENSG00000130635	COL5A1	protein_coding	ENSG00000163191	S100A11	protein_coding	16	3.4249e-07	2.0239e-06	23
ENSG00000130635	COL5A1	protein_coding	ENSG00000104341	LAPTM4B	protein_coding	54	3.46663e-07	2.04531e-06	18
ENSG00000130635	COL5A1	protein_coding	ENSG00000123191	ATP7B	protein_coding	54	3.46663e-07	2.04531e-06	9
ENSG00000130635	COL5A1	protein_coding	ENSG00000166167	BTRC	protein_coding	89	3.4915e-07	2.05347e-06	16
ENSG00000130635	COL5A1	protein_coding	ENSG00000264522	OTUD7B	protein_coding	85	3.52367e-07	2.06911e-06	13
ENSG00000130635	COL5A1	protein_coding	ENSG00000058056	USP13	protein_coding	59	3.55443e-07	2.08388e-06	18
ENSG00000130635	COL5A1	protein_coding	ENSG00000077463	SIRT6	protein_coding	27	3.57945e-07	2.09525e-06	15
ENSG00000130635	COL5A1	protein_coding	ENSG00000172531	PPP1CA	protein_coding	27	3.57945e-07	2.09525e-06	20
ENSG00000130635	COL5A1	protein_coding	ENSG00000145685	LHFPL2	protein_coding	95	3.61038e-07	2.10672e-06	26
ENSG00000130635	COL5A1	protein_coding	ENSG00000055070	SZRD1	protein_coding	71	3.64761e-07	2.1251e-06	17
ENSG00000130635	COL5A1	protein_coding	ENSG00000130669	PAK4	protein_coding	43	3.68537e-07	2.14374e-06	13
ENSG00000130635	COL5A1	protein_coding	ENSG00000136689	IL1RN	protein_coding	43	3.68537e-07	2.14374e-06	23
ENSG00000130635	COL5A1	protein_coding	ENSG00000167978	SRRM2	protein_coding	43	3.68537e-07	2.14374e-06	14
ENSG00000130635	COL5A1	protein_coding	ENSG00000007541	PIGQ	protein_coding	36	3.74148e-07	2.16621e-06	16
ENSG00000130635	COL5A1	protein_coding	ENSG00000083444	PLOD1	protein_coding	36	3.74148e-07	2.16621e-06	28
ENSG00000130635	COL5A1	protein_coding	ENSG00000243279	PRAF2	protein_coding	36	3.74148e-07	2.16621e-06	17
ENSG00000130635	COL5A1	protein_coding	ENSG00000112977	DAP	protein_coding	61	3.78352e-07	2.18036e-06	15
ENSG00000130635	COL5A1	protein_coding	ENSG00000113194	FAF2	protein_coding	90	3.78722e-07	2.18036e-06	17
ENSG00000130635	COL5A1	protein_coding	ENSG00000166166	TRMT61A	protein_coding	47	3.82961e-07	2.2001e-06	12
ENSG00000130635	COL5A1	protein_coding	ENSG00000121579	NAA50	protein_coding	86	3.90188e-07	2.23816e-06	21
ENSG00000130635	COL5A1	protein_coding	ENSG00000165699	TSC1	protein_coding	97	3.97255e-07	2.27519e-06	15
ENSG00000130635	COL5A1	protein_coding	ENSG00000143772	ITPKB	protein_coding	65	3.97674e-07	2.27519e-06	24
ENSG00000130635	COL5A1	protein_coding	ENSG00000142327	RNPEPL1	protein_coding	34	4.15018e-07	2.36962e-06	19
ENSG00000130635	COL5A1	protein_coding	ENSG00000149091	DGKZ	protein_coding	34	4.15018e-07	2.36962e-06	16
ENSG00000130635	COL5A1	protein_coding	ENSG00000213024	NUP62	protein_coding	53	4.17161e-07	2.37456e-06	18
ENSG00000130635	COL5A1	protein_coding	ENSG00000120896	SORBS3	protein_coding	42	4.1733e-07	2.37456e-06	23
ENSG00000130635	COL5A1	protein_coding	ENSG00000175573	C11orf68	protein_coding	42	4.1733e-07	2.37456e-06	15
ENSG00000130635	COL5A1	protein_coding	ENSG00000188643	S100A16	protein_coding	42	4.1733e-07	2.37456e-06	22
ENSG00000130635	COL5A1	protein_coding	ENSG00000168899	VAMP5	protein_coding	22	4.19056e-07	2.37456e-06	17
ENSG00000130635	COL5A1	protein_coding	ENSG00000214063	TSPAN4	protein_coding	33	4.29075e-07	2.42382e-06	25
ENSG00000130635	COL5A1	protein_coding	ENSG00000099991	CABIN1	protein_coding	30	4.3187e-07	2.4359e-06	18
ENSG00000130635	COL5A1	protein_coding	ENSG00000129422	MTUS1	protein_coding	80	4.3228e-07	2.4359e-06	16
ENSG00000130635	COL5A1	protein_coding	ENSG00000146648	EGFR	protein_coding	80	4.3228e-07	2.4359e-06	22
ENSG00000130635	COL5A1	protein_coding	ENSG00000091542	ALKBH5	protein_coding	58	4.36217e-07	2.44927e-06	14
ENSG00000130635	COL5A1	protein_coding	ENSG00000100324	TAB1	protein_coding	46	4.4537e-07	2.49689e-06	10
ENSG00000130635	COL5A1	protein_coding	ENSG00000161847	RAVER1	protein_coding	46	4.4537e-07	2.49689e-06	20
ENSG00000130635	COL5A1	protein_coding	ENSG00000168453	HR	protein_coding	46	4.4537e-07	2.49689e-06	16
ENSG00000130635	COL5A1	protein_coding	ENSG00000196814	MVB12B	protein_coding	60	4.67619e-07	2.60982e-06	18
ENSG00000130635	COL5A1	protein_coding	ENSG00000112144	ICK	protein_coding	84	4.68122e-07	2.60982e-06	21
ENSG00000130635	COL5A1	protein_coding	ENSG00000152291	TGOLN2	protein_coding	104	4.69567e-07	2.61285e-06	21
ENSG00000130635	COL5A1	protein_coding	ENSG00000257093	KIAA1147	protein_coding	88	4.6971e-07	2.61285e-06	11
ENSG00000130635	COL5A1	protein_coding	ENSG00000142002	DPP9	protein_coding	41	4.6978e-07	2.61285e-06	21
ENSG00000130635	COL5A1	protein_coding	ENSG00000185024	BRF1	protein_coding	41	4.6978e-07	2.61285e-06	12
ENSG00000130635	COL5A1	protein_coding	ENSG00000100385	IL2RB	protein_coding	75	4.75525e-07	2.63025e-06	25
ENSG00000130635	COL5A1	protein_coding	ENSG00000100242	SUN2	protein_coding	55	4.7976e-07	2.64973e-06	24
ENSG00000130635	COL5A1	protein_coding	ENSG00000101337	TM9SF4	protein_coding	55	4.7976e-07	2.64973e-06	15
ENSG00000130635	COL5A1	protein_coding	ENSG00000142784	WDTC1	protein_coding	55	4.7976e-07	2.64973e-06	14
ENSG00000130635	COL5A1	protein_coding	ENSG00000148344	PTGES	protein_coding	55	4.7976e-07	2.64973e-06	22
ENSG00000130635	COL5A1	protein_coding	ENSG00000177732	SOX12	protein_coding	62	4.88324e-07	2.68109e-06	13
ENSG00000130635	COL5A1	protein_coding	ENSG00000160785	SLC25A44	protein_coding	78	4.93438e-07	2.70518e-06	9
ENSG00000130635	COL5A1	protein_coding	ENSG00000105647	PIK3R2	protein_coding	52	5.00213e-07	2.73828e-06	19
ENSG00000130635	COL5A1	protein_coding	ENSG00000047056	WDR37	protein_coding	89	5.10813e-07	2.79219e-06	13
ENSG00000130635	COL5A1	protein_coding	ENSG00000100503	NIN	protein_coding	89	5.10813e-07	2.79219e-06	23
ENSG00000130635	COL5A1	protein_coding	ENSG00000124216	SNAI1	protein_coding	45	5.15593e-07	2.81006e-06	31
ENSG00000130635	COL5A1	protein_coding	ENSG00000143630	HCN3	protein_coding	45	5.15593e-07	2.81006e-06	22
ENSG00000130635	COL5A1	protein_coding	ENSG00000185215	TNFAIP2	protein_coding	45	5.15593e-07	2.81006e-06	20
ENSG00000130635	COL5A1	protein_coding	ENSG00000267303	AC011511.4	protein_coding	45	5.15593e-07	2.81006e-06	5
ENSG00000130635	COL5A1	protein_coding	ENSG00000131368	MRPS25	protein_coding	85	5.19579e-07	2.81527e-06	26
ENSG00000130635	COL5A1	protein_coding	ENSG00000156453	PCDH1	protein_coding	40	5.25509e-07	2.84326e-06	23
ENSG00000130635	COL5A1	protein_coding	ENSG00000169710	FASN	protein_coding	40	5.25509e-07	2.84326e-06	15
ENSG00000130635	COL5A1	protein_coding	ENSG00000090020	SLC9A1	protein_coding	57	5.33567e-07	2.87847e-06	21
ENSG00000130635	COL5A1	protein_coding	ENSG00000100307	CBX7	protein_coding	57	5.33567e-07	2.87847e-06	21
ENSG00000130635	COL5A1	protein_coding	ENSG00000274523	RCC1L	protein_coding	23	5.44911e-07	2.93116e-06	14
ENSG00000130635	COL5A1	protein_coding	ENSG00000135862	LAMC1	protein_coding	90	5.52357e-07	2.96692e-06	31
ENSG00000130635	COL5A1	protein_coding	ENSG00000102606	ARHGEF7	protein_coding	82	5.52785e-07	2.96692e-06	20
ENSG00000130635	COL5A1	protein_coding	ENSG00000167767	KRT80	protein_coding	82	5.52785e-07	2.96692e-06	25
ENSG00000130635	COL5A1	protein_coding	ENSG00000172888	ZNF621	protein_coding	82	5.52785e-07	2.96692e-06	16
ENSG00000130635	COL5A1	protein_coding	ENSG00000139436	GIT2	protein_coding	76	5.54295e-07	2.96692e-06	20
ENSG00000130635	COL5A1	protein_coding	ENSG00000159388	BTG2	protein_coding	79	5.65156e-07	3.0139e-06	13
ENSG00000130635	COL5A1	protein_coding	ENSG00000149177	PTPRJ	protein_coding	86	5.73142e-07	3.0521e-06	16
ENSG00000130635	COL5A1	protein_coding	ENSG00000159216	RUNX1	protein_coding	86	5.73142e-07	3.0521e-06	28
ENSG00000130635	COL5A1	protein_coding	ENSG00000136758	YME1L1	protein_coding	59	5.76039e-07	3.05877e-06	14
ENSG00000130635	COL5A1	protein_coding	ENSG00000088899	LZTS3	protein_coding	48	5.77214e-07	3.06063e-06	15
ENSG00000130635	COL5A1	protein_coding	ENSG00000080845	DLGAP4	protein_coding	54	5.8034e-07	3.07283e-06	26
ENSG00000130635	COL5A1	protein_coding	ENSG00000134215	VAV3	protein_coding	54	5.8034e-07	3.07283e-06	17
ENSG00000130635	COL5A1	protein_coding	ENSG00000196352	CD55	protein_coding	54	5.8034e-07	3.07283e-06	16
ENSG00000130635	COL5A1	protein_coding	ENSG00000100060	MFNG	protein_coding	39	5.83942e-07	3.07874e-06	23
ENSG00000130635	COL5A1	protein_coding	ENSG00000167085	PHB	protein_coding	39	5.83942e-07	3.07874e-06	18
ENSG00000130635	COL5A1	protein_coding	ENSG00000030110	BAK1	protein_coding	51	5.97661e-07	3.14216e-06	11
ENSG00000130635	COL5A1	protein_coding	ENSG00000079819	EPB41L2	protein_coding	51	5.97661e-07	3.14216e-06	24
ENSG00000130635	COL5A1	protein_coding	ENSG00000165406	2021-03-08	protein_coding	51	5.97661e-07	3.14216e-06	16
ENSG00000130635	COL5A1	protein_coding	ENSG00000115107	STEAP3	protein_coding	61	6.05534e-07	3.1701e-06	16
ENSG00000130635	COL5A1	protein_coding	ENSG00000131759	RARA	protein_coding	61	6.05534e-07	3.1701e-06	22
ENSG00000130635	COL5A1	protein_coding	ENSG00000160223	ICOSLG	protein_coding	61	6.05534e-07	3.1701e-06	12
ENSG00000130635	COL5A1	protein_coding	ENSG00000124788	ATXN1	protein_coding	111	6.05568e-07	3.1701e-06	28
ENSG00000130635	COL5A1	protein_coding	ENSG00000168395	ING5	protein_coding	74	6.12665e-07	3.18946e-06	17
ENSG00000130635	COL5A1	protein_coding	ENSG00000143126	CELSR2	protein_coding	67	6.12866e-07	3.18946e-06	15
ENSG00000130635	COL5A1	protein_coding	ENSG00000058668	ATP2B4	protein_coding	99	6.14995e-07	3.19265e-06	24
ENSG00000130635	COL5A1	protein_coding	ENSG00000149428	HYOU1	protein_coding	63	6.21312e-07	3.22094e-06	17
ENSG00000130635	COL5A1	protein_coding	ENSG00000162735	PEX19	protein_coding	63	6.21312e-07	3.22094e-06	19
ENSG00000130635	COL5A1	protein_coding	ENSG00000152102	FAM168B	protein_coding	100	6.32273e-07	3.26865e-06	21
ENSG00000130635	COL5A1	protein_coding	ENSG00000166923	GREM1	protein_coding	92	6.35248e-07	3.27947e-06	30
ENSG00000130635	COL5A1	protein_coding	ENSG00000108219	TSPAN14	protein_coding	80	6.4265e-07	3.31308e-06	17
ENSG00000130635	COL5A1	protein_coding	ENSG00000148341	SH3GLB2	protein_coding	38	6.44267e-07	3.31682e-06	24
ENSG00000130635	COL5A1	protein_coding	ENSG00000170638	TRABD	protein_coding	38	6.44267e-07	3.31682e-06	13
ENSG00000130635	COL5A1	protein_coding	ENSG00000091831	ESR1	protein_coding	101	6.46712e-07	3.32021e-06	16
ENSG00000130635	COL5A1	protein_coding	ENSG00000213923	CSNK1E	protein_coding	56	6.50492e-07	3.33501e-06	20
ENSG00000130635	COL5A1	protein_coding	ENSG00000140836	ZFHX3	protein_coding	103	6.66221e-07	3.41094e-06	23
ENSG00000130635	COL5A1	protein_coding	ENSG00000169635	HIC2	protein_coding	93	6.75781e-07	3.45513e-06	14
ENSG00000130635	COL5A1	protein_coding	ENSG00000170265	ZNF282	protein_coding	47	6.77179e-07	3.45752e-06	12
ENSG00000130635	COL5A1	protein_coding	ENSG00000196924	FLNA	protein_coding	47	6.77179e-07	3.45752e-06	30
ENSG00000130635	COL5A1	protein_coding	ENSG00000123066	MED13L	protein_coding	84	6.88391e-07	3.50514e-06	21
ENSG00000130635	COL5A1	protein_coding	ENSG00000132388	UBE2G1	protein_coding	84	6.88391e-07	3.50514e-06	11
ENSG00000130635	COL5A1	protein_coding	ENSG00000140995	DEF8	protein_coding	53	6.99639e-07	3.55268e-06	11
ENSG00000130635	COL5A1	protein_coding	ENSG00000103495	MAZ	protein_coding	50	7.11537e-07	3.60816e-06	14
ENSG00000130635	COL5A1	protein_coding	ENSG00000140830	TXNL4B	protein_coding	50	7.11537e-07	3.60816e-06	13
ENSG00000130635	COL5A1	protein_coding	ENSG00000155256	ZFYVE27	protein_coding	50	7.11537e-07	3.60816e-06	17
ENSG00000130635	COL5A1	protein_coding	ENSG00000181638	ZFP41	protein_coding	50	7.11537e-07	3.60816e-06	11
ENSG00000130635	COL5A1	protein_coding	ENSG00000115993	TRAK2	protein_coding	81	7.25745e-07	3.66024e-06	20
ENSG00000130635	COL5A1	protein_coding	ENSG00000178409	BEND3	protein_coding	78	7.35655e-07	3.70519e-06	17
ENSG00000130635	COL5A1	protein_coding	ENSG00000111696	NT5DC3	protein_coding	89	7.42705e-07	3.73564e-06	17
ENSG00000130635	COL5A1	protein_coding	ENSG00000134324	LPIN1	protein_coding	68	7.47955e-07	3.75696e-06	16
ENSG00000130635	COL5A1	protein_coding	ENSG00000163812	ZDHHC3	protein_coding	68	7.47955e-07	3.75696e-06	20
ENSG00000130635	COL5A1	protein_coding	ENSG00000130695	CEP85	protein_coding	60	7.48429e-07	3.75696e-06	13
ENSG00000130635	COL5A1	protein_coding	ENSG00000167291	TBC1D16	protein_coding	60	7.48429e-07	3.75696e-06	25
ENSG00000130635	COL5A1	protein_coding	ENSG00000072501	SMC1A	protein_coding	85	7.61062e-07	3.80224e-06	16
ENSG00000130635	COL5A1	protein_coding	ENSG00000186575	NF2	protein_coding	85	7.61062e-07	3.80224e-06	15
ENSG00000130635	COL5A1	protein_coding	ENSG00000135083	CCNJL	protein_coding	62	7.72741e-07	3.85024e-06	23
ENSG00000130635	COL5A1	protein_coding	ENSG00000136504	KAT7	protein_coding	62	7.72741e-07	3.85024e-06	16
ENSG00000130635	COL5A1	protein_coding	ENSG00000020129	NCDN	protein_coding	42	7.77121e-07	3.86171e-06	14
ENSG00000130635	COL5A1	protein_coding	ENSG00000134871	COL4A2	protein_coding	42	7.77121e-07	3.86171e-06	31
ENSG00000130635	COL5A1	protein_coding	ENSG00000125149	C16orf70	protein_coding	64	7.80106e-07	3.86621e-06	11
ENSG00000130635	COL5A1	protein_coding	ENSG00000163251	FZD5	protein_coding	96	7.88601e-07	3.9031e-06	13
ENSG00000130635	COL5A1	protein_coding	ENSG00000119403	PHF19	protein_coding	55	7.90454e-07	3.90707e-06	22
ENSG00000130635	COL5A1	protein_coding	ENSG00000165507	DEPP1	protein_coding	55	7.90454e-07	3.90707e-06	24
ENSG00000130635	COL5A1	protein_coding	ENSG00000103005	USB1	protein_coding	46	7.91228e-07	3.90707e-06	21
ENSG00000130635	COL5A1	protein_coding	ENSG00000125843	AP5S1	protein_coding	46	7.91228e-07	3.90707e-06	9
ENSG00000130635	COL5A1	protein_coding	ENSG00000158747	NBL1	protein_coding	46	7.91228e-07	3.90707e-06	23
ENSG00000130635	COL5A1	protein_coding	ENSG00000124209	RAB22A	protein_coding	113	7.9244e-07	3.90707e-06	10
ENSG00000130635	COL5A1	protein_coding	ENSG00000142910	TINAGL1	protein_coding	35	8.24386e-07	4.04254e-06	20
ENSG00000130635	COL5A1	protein_coding	ENSG00000116016	EPAS1	protein_coding	76	8.29206e-07	4.06082e-06	27
ENSG00000130635	COL5A1	protein_coding	ENSG00000082805	ERC1	protein_coding	86	8.36417e-07	4.09074e-06	20
ENSG00000130635	COL5A1	protein_coding	ENSG00000167548	KMT2D	protein_coding	86	8.36417e-07	4.09074e-06	20
ENSG00000130635	COL5A1	protein_coding	ENSG00000184545	DUSP8	protein_coding	52	8.40622e-07	4.10051e-06	17
ENSG00000130635	COL5A1	protein_coding	ENSG00000185033	SEMA4B	protein_coding	52	8.40622e-07	4.10051e-06	16
ENSG00000130635	COL5A1	protein_coding	ENSG00000081760	AACS	protein_coding	49	8.44052e-07	4.10647e-06	16
ENSG00000130635	COL5A1	protein_coding	ENSG00000125841	NRSN2	protein_coding	49	8.44052e-07	4.10647e-06	19
ENSG00000130635	COL5A1	protein_coding	ENSG00000047644	WWC3	protein_coding	71	8.49905e-07	4.12415e-06	26
ENSG00000130635	COL5A1	protein_coding	ENSG00000143850	PLEKHA6	protein_coding	71	8.49905e-07	4.12415e-06	16
ENSG00000130635	COL5A1	protein_coding	ENSG00000111642	CHD4	protein_coding	34	8.78543e-07	4.25201e-06	18
ENSG00000130635	COL5A1	protein_coding	ENSG00000187838	PLSCR3	protein_coding	34	8.78543e-07	4.25201e-06	21
ENSG00000130635	COL5A1	protein_coding	ENSG00000079313	REXO1	protein_coding	41	8.81862e-07	4.25699e-06	10
ENSG00000130635	COL5A1	protein_coding	ENSG00000099864	PALM	protein_coding	41	8.81862e-07	4.25699e-06	21
ENSG00000130635	COL5A1	protein_coding	ENSG00000031003	FAM13B	protein_coding	74	9.20224e-07	4.43066e-06	12
ENSG00000130635	COL5A1	protein_coding	ENSG00000128833	MYO5C	protein_coding	74	9.20224e-07	4.43066e-06	16
ENSG00000130635	COL5A1	protein_coding	ENSG00000103061	SLC7A6OS	protein_coding	45	9.20638e-07	4.43066e-06	16
ENSG00000130635	COL5A1	protein_coding	ENSG00000161692	DBF4B	protein_coding	45	9.20638e-07	4.43066e-06	16
ENSG00000130635	COL5A1	protein_coding	ENSG00000186665	C17orf58	protein_coding	45	9.20638e-07	4.43066e-06	18
ENSG00000130635	COL5A1	protein_coding	ENSG00000147457	CHMP7	protein_coding	59	9.22079e-07	4.43066e-06	15
ENSG00000130635	COL5A1	protein_coding	ENSG00000157106	SMG1	protein_coding	101	9.2216e-07	4.43066e-06	17
ENSG00000130635	COL5A1	protein_coding	ENSG00000100997	ABHD12	protein_coding	33	9.26185e-07	4.43066e-06	15
ENSG00000130635	COL5A1	protein_coding	ENSG00000122678	POLM	protein_coding	33	9.26185e-07	4.43066e-06	15
ENSG00000130635	COL5A1	protein_coding	ENSG00000170266	GLB1	protein_coding	33	9.26185e-07	4.43066e-06	13
ENSG00000130635	COL5A1	protein_coding	ENSG00000138018	SELENOI	protein_coding	107	9.42368e-07	4.47926e-06	11
ENSG00000130635	COL5A1	protein_coding	ENSG00000033327	GAB2	protein_coding	67	9.43515e-07	4.47926e-06	22
ENSG00000130635	COL5A1	protein_coding	ENSG00000167491	GATAD2A	protein_coding	67	9.43515e-07	4.47926e-06	22
ENSG00000130635	COL5A1	protein_coding	ENSG00000123374	CDK2	protein_coding	54	9.5742e-07	4.53341e-06	18
ENSG00000130635	COL5A1	protein_coding	ENSG00000130821	SLC6A8	protein_coding	54	9.5742e-07	4.53341e-06	15
ENSG00000130635	COL5A1	protein_coding	ENSG00000239282	CASTOR1	protein_coding	32	9.64754e-07	4.55653e-06	12
ENSG00000130635	COL5A1	protein_coding	ENSG00000088854	C20orf194	protein_coding	63	9.7286e-07	4.58899e-06	18
ENSG00000130635	COL5A1	protein_coding	ENSG00000133318	RTN3	protein_coding	63	9.7286e-07	4.58899e-06	14
ENSG00000130635	COL5A1	protein_coding	ENSG00000089351	GRAMD1A	protein_coding	31	9.91508e-07	4.66511e-06	21
ENSG00000130635	COL5A1	protein_coding	ENSG00000111684	LPCAT3	protein_coding	31	9.91508e-07	4.66511e-06	14
ENSG00000130635	COL5A1	protein_coding	ENSG00000185619	PCGF3	protein_coding	88	9.93107e-07	4.66511e-06	9
ENSG00000130635	COL5A1	protein_coding	ENSG00000158710	TAGLN2	protein_coding	40	9.95155e-07	4.66511e-06	19
ENSG00000130635	COL5A1	protein_coding	ENSG00000188483	IER5L	protein_coding	40	9.95155e-07	4.66511e-06	20
ENSG00000130635	COL5A1	protein_coding	ENSG00000251322	SHANK3	protein_coding	40	9.95155e-07	4.66511e-06	25
ENSG00000130635	COL5A1	protein_coding	ENSG00000138835	RGS3	protein_coding	48	9.97598e-07	4.66511e-06	26
ENSG00000130635	COL5A1	protein_coding	ENSG00000145214	DGKQ	protein_coding	48	9.97598e-07	4.66511e-06	13
ENSG00000130635	COL5A1	protein_coding	ENSG00000168066	SF1	protein_coding	56	1.05611e-06	4.91925e-06	14
ENSG00000130635	COL5A1	protein_coding	ENSG00000184371	CSF1	protein_coding	56	1.05611e-06	4.91925e-06	25
ENSG00000130635	COL5A1	protein_coding	ENSG00000198752	CDC42BPB	protein_coding	56	1.05611e-06	4.91925e-06	23
ENSG00000130635	COL5A1	protein_coding	ENSG00000128607	KLHDC10	protein_coding	81	1.06619e-06	4.9476e-06	12
ENSG00000130635	COL5A1	protein_coding	ENSG00000173638	SLC19A1	protein_coding	44	1.06663e-06	4.9476e-06	14
ENSG00000130635	COL5A1	protein_coding	ENSG00000177728	TMEM94	protein_coding	44	1.06663e-06	4.9476e-06	12
ENSG00000130635	COL5A1	protein_coding	ENSG00000159658	EFCAB14	protein_coding	89	1.07326e-06	4.96183e-06	15
ENSG00000130635	COL5A1	protein_coding	ENSG00000079332	SAR1A	protein_coding	70	1.08044e-06	4.98881e-06	17
ENSG00000130635	COL5A1	protein_coding	ENSG00000113719	ERGIC1	protein_coding	70	1.08044e-06	4.98881e-06	18
ENSG00000130635	COL5A1	protein_coding	ENSG00000132405	TBC1D14	protein_coding	78	1.08856e-06	5.01385e-06	20
ENSG00000130635	COL5A1	protein_coding	ENSG00000186174	BCL9L	protein_coding	78	1.08856e-06	5.01385e-06	27
ENSG00000130635	COL5A1	protein_coding	ENSG00000101191	DIDO1	protein_coding	85	1.10748e-06	5.08838e-06	13
ENSG00000130635	COL5A1	protein_coding	ENSG00000111707	SUDS3	protein_coding	85	1.10748e-06	5.08838e-06	12
ENSG00000130635	COL5A1	protein_coding	ENSG00000173276	ZBTB21	protein_coding	85	1.10748e-06	5.08838e-06	16
ENSG00000130635	COL5A1	protein_coding	ENSG00000110104	CCDC86	protein_coding	39	1.11641e-06	5.11046e-06	12
ENSG00000130635	COL5A1	protein_coding	ENSG00000126215	XRCC3	protein_coding	39	1.11641e-06	5.11046e-06	18
ENSG00000130635	COL5A1	protein_coding	ENSG00000177045	SIX5	protein_coding	39	1.11641e-06	5.11046e-06	23
ENSG00000130635	COL5A1	protein_coding	ENSG00000182492	BGN	protein_coding	39	1.11641e-06	5.11046e-06	31
ENSG00000130635	COL5A1	protein_coding	ENSG00000179833	SERTAD2	protein_coding	96	1.12706e-06	5.13392e-06	15
ENSG00000130635	COL5A1	protein_coding	ENSG00000153786	ZDHHC7	protein_coding	68	1.142e-06	5.19561e-06	17
ENSG00000130635	COL5A1	protein_coding	ENSG00000100139	MICALL1	protein_coding	53	1.15593e-06	5.25256e-06	25
ENSG00000130635	COL5A1	protein_coding	ENSG00000113812	ACTR8	protein_coding	53	1.15593e-06	5.25256e-06	10
ENSG00000130635	COL5A1	protein_coding	ENSG00000131238	PPT1	protein_coding	53	1.15593e-06	5.25256e-06	16
ENSG00000130635	COL5A1	protein_coding	ENSG00000182022	CHST15	protein_coding	53	1.15593e-06	5.25256e-06	29
ENSG00000130635	COL5A1	protein_coding	ENSG00000145022	TCTA	protein_coding	47	1.17472e-06	5.31196e-06	19
ENSG00000130635	COL5A1	protein_coding	ENSG00000196535	MYO18A	protein_coding	47	1.17472e-06	5.31196e-06	21
ENSG00000130635	COL5A1	protein_coding	ENSG00000137460	FHDC1	protein_coding	73	1.17874e-06	5.3172e-06	17
ENSG00000130635	COL5A1	protein_coding	ENSG00000151532	VTI1A	protein_coding	73	1.17874e-06	5.3172e-06	12
ENSG00000130635	COL5A1	protein_coding	ENSG00000114019	AMOTL2	protein_coding	66	1.18615e-06	5.33768e-06	22
ENSG00000130635	COL5A1	protein_coding	ENSG00000140464	PML	protein_coding	62	1.20932e-06	5.43536e-06	21
ENSG00000130635	COL5A1	protein_coding	ENSG00000197283	SYNGAP1	protein_coding	62	1.20932e-06	5.43536e-06	23
ENSG00000130635	COL5A1	protein_coding	ENSG00000148719	DNAJB12	protein_coding	64	1.2095e-06	5.43536e-06	12
ENSG00000130635	COL5A1	protein_coding	ENSG00000107929	LARP4B	protein_coding	86	1.2128e-06	5.43536e-06	17
ENSG00000130635	COL5A1	protein_coding	ENSG00000008710	PKD1	protein_coding	43	1.23034e-06	5.50322e-06	23
ENSG00000130635	COL5A1	protein_coding	ENSG00000127418	FGFRL1	protein_coding	43	1.23034e-06	5.50322e-06	15
ENSG00000130635	COL5A1	protein_coding	ENSG00000104738	MCM4	protein_coding	38	1.24465e-06	5.55386e-06	19
ENSG00000130635	COL5A1	protein_coding	ENSG00000073060	SCARB1	protein_coding	55	1.28444e-06	5.72454e-06	18
ENSG00000130635	COL5A1	protein_coding	ENSG00000119559	C19orf25	protein_coding	55	1.28444e-06	5.72454e-06	19
ENSG00000130635	COL5A1	protein_coding	ENSG00000125107	CNOT1	protein_coding	55	1.28444e-06	5.72454e-06	14
ENSG00000130635	COL5A1	protein_coding	ENSG00000159110	IFNAR2	protein_coding	55	1.28444e-06	5.72454e-06	22
ENSG00000130635	COL5A1	protein_coding	ENSG00000172432	GTPBP2	protein_coding	55	1.28444e-06	5.72454e-06	14
ENSG00000130635	COL5A1	protein_coding	ENSG00000114999	TTL	protein_coding	87	1.32079e-06	5.85146e-06	21
ENSG00000130635	COL5A1	protein_coding	ENSG00000124171	PARD6B	protein_coding	87	1.32079e-06	5.85146e-06	22
ENSG00000130635	COL5A1	protein_coding	ENSG00000112320	SOBP	protein_coding	69	1.3686e-06	6.04885e-06	24
ENSG00000130635	COL5A1	protein_coding	ENSG00000143641	GALNT2	protein_coding	74	1.37101e-06	6.05231e-06	27
ENSG00000130635	COL5A1	protein_coding	ENSG00000187123	LYPD6	protein_coding	74	1.37101e-06	6.05231e-06	12
ENSG00000130635	COL5A1	protein_coding	ENSG00000141985	SH3GL1	protein_coding	46	1.37811e-06	6.06924e-06	25
ENSG00000130635	COL5A1	protein_coding	ENSG00000143393	PI4KB	protein_coding	46	1.37811e-06	6.06924e-06	12
ENSG00000130635	COL5A1	protein_coding	ENSG00000101544	ADNP2	protein_coding	57	1.38645e-06	6.09153e-06	13
ENSG00000130635	COL5A1	protein_coding	ENSG00000134308	YWHAQ	protein_coding	57	1.38645e-06	6.09153e-06	16
ENSG00000130635	COL5A1	protein_coding	ENSG00000149792	MRPL49	protein_coding	57	1.38645e-06	6.09153e-06	13
ENSG00000130635	COL5A1	protein_coding	ENSG00000172292	CERS6	protein_coding	93	1.38993e-06	6.09153e-06	16
ENSG00000130635	COL5A1	protein_coding	ENSG00000100413	POLR3H	protein_coding	52	1.39112e-06	6.09153e-06	13
ENSG00000130635	COL5A1	protein_coding	ENSG00000119772	DNMT3A	protein_coding	52	1.39112e-06	6.09153e-06	20
ENSG00000130635	COL5A1	protein_coding	ENSG00000167778	SPRYD3	protein_coding	52	1.39112e-06	6.09153e-06	20
ENSG00000130635	COL5A1	protein_coding	ENSG00000205531	NAP1L4	protein_coding	52	1.39112e-06	6.09153e-06	15
ENSG00000130635	COL5A1	protein_coding	ENSG00000090372	STRN4	protein_coding	42	1.4127e-06	6.14872e-06	15
ENSG00000130635	COL5A1	protein_coding	ENSG00000179094	PER1	protein_coding	42	1.4127e-06	6.14872e-06	15
ENSG00000130635	COL5A1	protein_coding	ENSG00000099942	CRKL	protein_coding	88	1.43065e-06	6.2123e-06	14
ENSG00000130635	COL5A1	protein_coding	ENSG00000088832	FKBP1A	protein_coding	67	1.43871e-06	6.24001e-06	13
ENSG00000130635	COL5A1	protein_coding	ENSG00000119950	MXI1	protein_coding	67	1.43871e-06	6.24001e-06	17
ENSG00000130635	COL5A1	protein_coding	ENSG00000135801	TAF5L	protein_coding	67	1.43871e-06	6.24001e-06	15
ENSG00000130635	COL5A1	protein_coding	ENSG00000088888	MAVS	protein_coding	59	1.45834e-06	6.30308e-06	10
ENSG00000130635	COL5A1	protein_coding	ENSG00000124571	XPO5	protein_coding	59	1.45834e-06	6.30308e-06	11
ENSG00000130635	COL5A1	protein_coding	ENSG00000168488	ATXN2L	protein_coding	59	1.45834e-06	6.30308e-06	14
ENSG00000130635	COL5A1	protein_coding	ENSG00000106261	ZKSCAN1	protein_coding	94	1.46435e-06	6.30706e-06	13
ENSG00000130635	COL5A1	protein_coding	ENSG00000162063	CCNF	protein_coding	65	1.48622e-06	6.39384e-06	19
ENSG00000130635	COL5A1	protein_coding	ENSG00000170088	TMEM192	protein_coding	65	1.48622e-06	6.39384e-06	14
ENSG00000130635	COL5A1	protein_coding	ENSG00000182473	EXOC7	protein_coding	65	1.48622e-06	6.39384e-06	15
ENSG00000130635	COL5A1	protein_coding	ENSG00000017797	RALBP1	protein_coding	61	1.4985e-06	6.42437e-06	16
ENSG00000130635	COL5A1	protein_coding	ENSG00000070159	PTPN3	protein_coding	61	1.4985e-06	6.42437e-06	14
ENSG00000130635	COL5A1	protein_coding	ENSG00000115677	HDLBP	protein_coding	72	1.50419e-06	6.43392e-06	25
ENSG00000130635	COL5A1	protein_coding	ENSG00000099940	SNAP29	protein_coding	63	1.50718e-06	6.4393e-06	11
ENSG00000130635	COL5A1	protein_coding	ENSG00000124126	PREX1	protein_coding	63	1.50718e-06	6.4393e-06	28
ENSG00000130635	COL5A1	protein_coding	ENSG00000141905	NFIC	protein_coding	63	1.50718e-06	6.4393e-06	21
ENSG00000130635	COL5A1	protein_coding	ENSG00000068308	OTUD5	protein_coding	36	1.51566e-06	6.45327e-06	4
ENSG00000130635	COL5A1	protein_coding	ENSG00000133247	KMT5C	protein_coding	36	1.51566e-06	6.45327e-06	12
ENSG00000130635	COL5A1	protein_coding	ENSG00000132155	RAF1	protein_coding	54	1.55727e-06	6.61528e-06	12
ENSG00000130635	COL5A1	protein_coding	ENSG00000111540	RAB5B	protein_coding	75	1.58239e-06	6.71432e-06	13
ENSG00000130635	COL5A1	protein_coding	ENSG00000119927	GPAM	protein_coding	78	1.59888e-06	6.77655e-06	11
ENSG00000130635	COL5A1	protein_coding	ENSG00000131149	GSE1	protein_coding	96	1.60202e-06	6.78213e-06	11
ENSG00000130635	COL5A1	protein_coding	ENSG00000134250	NOTCH2	protein_coding	96	1.60202e-06	6.78213e-06	26
ENSG00000130635	COL5A1	protein_coding	ENSG00000022567	SLC45A4	protein_coding	45	1.61054e-06	6.8027e-06	20
ENSG00000130635	COL5A1	protein_coding	ENSG00000114738	MAPKAPK3	protein_coding	45	1.61054e-06	6.8027e-06	19
ENSG00000130635	COL5A1	protein_coding	ENSG00000137486	ARRB1	protein_coding	45	1.61054e-06	6.8027e-06	19
ENSG00000130635	COL5A1	protein_coding	ENSG00000146826	C7orf43	protein_coding	41	1.61439e-06	6.8027e-06	12
ENSG00000130635	COL5A1	protein_coding	ENSG00000066923	STAG3	protein_coding	23	1.62945e-06	6.85143e-06	12
ENSG00000130635	COL5A1	protein_coding	ENSG00000139289	PHLDA1	protein_coding	90	1.65256e-06	6.94075e-06	25
ENSG00000130635	COL5A1	protein_coding	ENSG00000144320	LNPK	protein_coding	90	1.65256e-06	6.94075e-06	14
ENSG00000130635	COL5A1	protein_coding	ENSG00000148841	ITPRIP	protein_coding	51	1.66883e-06	6.99328e-06	27
ENSG00000130635	COL5A1	protein_coding	ENSG00000256235	SMIM3	protein_coding	51	1.66883e-06	6.99328e-06	28
ENSG00000130635	COL5A1	protein_coding	ENSG00000137309	HMGA1	protein_coding	56	1.69225e-06	7.07547e-06	20
ENSG00000130635	COL5A1	protein_coding	ENSG00000103423	DNAJA3	protein_coding	48	1.69367e-06	7.07547e-06	17
ENSG00000130635	COL5A1	protein_coding	ENSG00000105327	BBC3	protein_coding	48	1.69367e-06	7.07547e-06	11
ENSG00000130635	COL5A1	protein_coding	ENSG00000153574	RPIA	protein_coding	48	1.69367e-06	7.07547e-06	23
ENSG00000130635	COL5A1	protein_coding	ENSG00000163430	FSTL1	protein_coding	82	1.73009e-06	7.20128e-06	31
ENSG00000130635	COL5A1	protein_coding	ENSG00000141425	RPRD1A	protein_coding	86	1.74741e-06	7.26524e-06	15
ENSG00000130635	COL5A1	protein_coding	ENSG00000113273	ARSB	protein_coding	73	1.75268e-06	7.27901e-06	26
ENSG00000130635	COL5A1	protein_coding	ENSG00000114648	KLHL18	protein_coding	73	1.75268e-06	7.27901e-06	20
ENSG00000130635	COL5A1	protein_coding	ENSG00000152409	JMY	protein_coding	73	1.75268e-06	7.27901e-06	17
ENSG00000130635	COL5A1	protein_coding	ENSG00000160058	BSDC1	protein_coding	73	1.75268e-06	7.27901e-06	9
ENSG00000130635	COL5A1	protein_coding	ENSG00000101935	AMMECR1	protein_coding	99	1.76919e-06	7.31488e-06	19
ENSG00000130635	COL5A1	protein_coding	ENSG00000019144	PHLDB1	protein_coding	34	1.78939e-06	7.39018e-06	30
ENSG00000130635	COL5A1	protein_coding	ENSG00000133895	MEN1	protein_coding	34	1.78939e-06	7.39018e-06	13
ENSG00000130635	COL5A1	protein_coding	ENSG00000159335	PTMS	protein_coding	34	1.78939e-06	7.39018e-06	19
ENSG00000130635	COL5A1	protein_coding	ENSG00000171570	RAB4B-EGLN2	protein_coding	34	1.78939e-06	7.39018e-06	11
ENSG00000130635	COL5A1	protein_coding	ENSG00000262481	TMEM256-PLSCR3	protein_coding	34	1.78939e-06	7.39018e-06	12
ENSG00000130635	COL5A1	protein_coding	ENSG00000197724	PHF2	protein_coding	58	1.79102e-06	7.39018e-06	22
ENSG00000130635	COL5A1	protein_coding	ENSG00000078124	ACER3	protein_coding	79	1.80396e-06	7.40101e-06	16
ENSG00000130635	COL5A1	protein_coding	ENSG00000120694	HSPH1	protein_coding	40	1.83576e-06	7.52318e-06	13
ENSG00000130635	COL5A1	protein_coding	ENSG00000167625	ZNF526	protein_coding	40	1.83576e-06	7.52318e-06	15
ENSG00000130635	COL5A1	protein_coding	ENSG00000185298	CCDC137	protein_coding	40	1.83576e-06	7.52318e-06	15
ENSG00000130635	COL5A1	protein_coding	ENSG00000186111	PIP5K1C	protein_coding	60	1.85106e-06	7.56087e-06	27
ENSG00000130635	COL5A1	protein_coding	ENSG00000100030	MAPK1	protein_coding	107	1.8718e-06	7.63719e-06	19
ENSG00000130635	COL5A1	protein_coding	ENSG00000132716	DCAF8	protein_coding	62	1.87217e-06	7.63719e-06	19
ENSG00000130635	COL5A1	protein_coding	ENSG00000100321	SYNGR1	protein_coding	44	1.87483e-06	7.63719e-06	19
ENSG00000130635	COL5A1	protein_coding	ENSG00000113070	HBEGF	protein_coding	44	1.87483e-06	7.63719e-06	25
ENSG00000130635	COL5A1	protein_coding	ENSG00000006194	ZNF263	protein_coding	53	1.88226e-06	7.6463e-06	11
ENSG00000130635	COL5A1	protein_coding	ENSG00000083844	ZNF264	protein_coding	103	1.89099e-06	7.67337e-06	19
ENSG00000130635	COL5A1	protein_coding	ENSG00000130508	PXDN	protein_coding	71	1.91244e-06	7.75195e-06	31
ENSG00000130635	COL5A1	protein_coding	ENSG00000076641	PAG1	protein_coding	83	1.91306e-06	7.75195e-06	23
ENSG00000130635	COL5A1	protein_coding	ENSG00000166402	TUB	protein_coding	83	1.91306e-06	7.75195e-06	23
ENSG00000130635	COL5A1	protein_coding	ENSG00000134684	YARS	protein_coding	33	1.91845e-06	7.75195e-06	15
ENSG00000130635	COL5A1	protein_coding	ENSG00000100243	CYB5R3	protein_coding	47	2.00069e-06	8.07445e-06	25
ENSG00000130635	COL5A1	protein_coding	ENSG00000105662	CRTC1	protein_coding	47	2.00069e-06	8.07445e-06	16
ENSG00000130635	COL5A1	protein_coding	ENSG00000163814	CDCP1	protein_coding	74	2.02641e-06	8.16053e-06	17
ENSG00000130635	COL5A1	protein_coding	ENSG00000129354	AP1M2	protein_coding	25	2.03673e-06	8.19321e-06	22
ENSG00000130635	COL5A1	protein_coding	ENSG00000131724	IL13RA1	protein_coding	69	2.05497e-06	8.25765e-06	23
ENSG00000130635	COL5A1	protein_coding	ENSG00000246705	H2AFJ	protein_coding	69	2.05497e-06	8.25765e-06	17
ENSG00000130635	COL5A1	protein_coding	ENSG00000102225	CDK16	protein_coding	55	2.05925e-06	8.25765e-06	11
ENSG00000130635	COL5A1	protein_coding	ENSG00000115414	FN1	protein_coding	55	2.05925e-06	8.25765e-06	31
ENSG00000130635	COL5A1	protein_coding	ENSG00000163659	TIPARP	protein_coding	55	2.05925e-06	8.25765e-06	14
ENSG00000130635	COL5A1	protein_coding	ENSG00000138031	ADCY3	protein_coding	39	2.07663e-06	8.29982e-06	26
ENSG00000130635	COL5A1	protein_coding	ENSG00000160075	SSU72	protein_coding	39	2.07663e-06	8.29982e-06	22
ENSG00000130635	COL5A1	protein_coding	ENSG00000161558	TMEM143	protein_coding	39	2.07663e-06	8.29982e-06	18
ENSG00000130635	COL5A1	protein_coding	ENSG00000134852	CLOCK	protein_coding	94	2.0779e-06	8.29982e-06	12
ENSG00000130635	COL5A1	protein_coding	ENSG00000106144	CASP2	protein_coding	84	2.10344e-06	8.37097e-06	16
ENSG00000130635	COL5A1	protein_coding	ENSG00000198561	CTNND1	protein_coding	84	2.10344e-06	8.37097e-06	19
ENSG00000130635	COL5A1	protein_coding	ENSG00000187778	MCRS1	protein_coding	31	2.13684e-06	8.48572e-06	21
ENSG00000130635	COL5A1	protein_coding	ENSG00000106397	PLOD3	protein_coding	26	2.16562e-06	8.59083e-06	21
ENSG00000130635	COL5A1	protein_coding	ENSG00000090975	PITPNM2	protein_coding	67	2.17332e-06	8.61219e-06	18
ENSG00000130635	COL5A1	protein_coding	ENSG00000103356	EARS2	protein_coding	67	2.17332e-06	8.61219e-06	10
ENSG00000130635	COL5A1	protein_coding	ENSG00000157693	TMEM268	protein_coding	67	2.17332e-06	8.61219e-06	14
ENSG00000130635	COL5A1	protein_coding	ENSG00000132793	LPIN3	protein_coding	43	2.17375e-06	8.61219e-06	17
ENSG00000130635	COL5A1	protein_coding	ENSG00000141376	BCAS3	protein_coding	43	2.17375e-06	8.61219e-06	10
ENSG00000130635	COL5A1	protein_coding	ENSG00000172380	GNG12	protein_coding	95	2.17438e-06	8.61219e-06	23
ENSG00000130635	COL5A1	protein_coding	ENSG00000008256	CYTH3	protein_coding	72	2.23223e-06	8.78941e-06	26
ENSG00000130635	COL5A1	protein_coding	ENSG00000008283	CYB561	protein_coding	72	2.23223e-06	8.78941e-06	18
ENSG00000130635	COL5A1	protein_coding	ENSG00000108433	GOSR2	protein_coding	72	2.23223e-06	8.78941e-06	19
ENSG00000130635	COL5A1	protein_coding	ENSG00000198909	MAP3K3	protein_coding	72	2.23223e-06	8.78941e-06	23
ENSG00000130635	COL5A1	protein_coding	ENSG00000125611	CHCHD5	protein_coding	27	2.24375e-06	8.79749e-06	21
ENSG00000130635	COL5A1	protein_coding	ENSG00000132470	ITGB4	protein_coding	27	2.24375e-06	8.79749e-06	16
ENSG00000130635	COL5A1	protein_coding	ENSG00000162576	MXRA8	protein_coding	27	2.24375e-06	8.79749e-06	32
ENSG00000130635	COL5A1	protein_coding	ENSG00000196372	ASB13	protein_coding	65	2.26069e-06	8.83595e-06	16
ENSG00000130635	COL5A1	protein_coding	ENSG00000143320	CRABP2	protein_coding	29	2.26252e-06	8.83595e-06	21
ENSG00000130635	COL5A1	protein_coding	ENSG00000196547	MAN2A2	protein_coding	52	2.26812e-06	8.84638e-06	14
ENSG00000130635	COL5A1	protein_coding	ENSG00000085733	CTTN	protein_coding	59	2.27961e-06	8.88188e-06	15
ENSG00000130635	COL5A1	protein_coding	ENSG00000100345	MYH9	protein_coding	59	2.27961e-06	8.88188e-06	28
ENSG00000130635	COL5A1	protein_coding	ENSG00000147044	CASK	protein_coding	59	2.27961e-06	8.88188e-06	16
ENSG00000130635	COL5A1	protein_coding	ENSG00000186951	PPARA	protein_coding	85	2.30013e-06	8.93373e-06	13
ENSG00000130635	COL5A1	protein_coding	ENSG00000125484	GTF3C4	protein_coding	75	2.32566e-06	9.02346e-06	16
ENSG00000130635	COL5A1	protein_coding	ENSG00000133065	SLC41A1	protein_coding	75	2.32566e-06	9.02346e-06	16
ENSG00000130635	COL5A1	protein_coding	ENSG00000138604	GLCE	protein_coding	75	2.32566e-06	9.02346e-06	19
ENSG00000130635	COL5A1	protein_coding	ENSG00000104805	NUCB1	protein_coding	38	2.33626e-06	9.03629e-06	17
ENSG00000130635	COL5A1	protein_coding	ENSG00000123992	DNPEP	protein_coding	38	2.33626e-06	9.03629e-06	18
ENSG00000130635	COL5A1	protein_coding	ENSG00000162302	RPS6KA4	protein_coding	38	2.33626e-06	9.03629e-06	21
ENSG00000130635	COL5A1	protein_coding	ENSG00000173898	SPTBN2	protein_coding	38	2.33626e-06	9.03629e-06	15
ENSG00000130635	COL5A1	protein_coding	ENSG00000011007	ELOA	protein_coding	46	2.35517e-06	9.07168e-06	15
ENSG00000130635	COL5A1	protein_coding	ENSG00000179943	FIZ1	protein_coding	49	2.37879e-06	9.15317e-06	9
ENSG00000130635	COL5A1	protein_coding	ENSG00000172379	ARNT2	protein_coding	70	2.42278e-06	9.3128e-06	21
ENSG00000130635	COL5A1	protein_coding	ENSG00000153561	RMND5A	protein_coding	82	2.4965e-06	9.58625e-06	16
ENSG00000130635	COL5A1	protein_coding	ENSG00000090054	SPTLC1	protein_coding	54	2.49837e-06	9.58625e-06	13
ENSG00000130635	COL5A1	protein_coding	ENSG00000147130	ZMYM3	protein_coding	54	2.49837e-06	9.58625e-06	12
ENSG00000130635	COL5A1	protein_coding	ENSG00000158169	FANCC	protein_coding	54	2.49837e-06	9.58625e-06	14
ENSG00000130635	COL5A1	protein_coding	ENSG00000163389	POGLUT1	protein_coding	54	2.49837e-06	9.58625e-06	14
ENSG00000130635	COL5A1	protein_coding	ENSG00000198964	SGMS1	protein_coding	54	2.49837e-06	9.58625e-06	17
ENSG00000130635	COL5A1	protein_coding	ENSG00000083307	GRHL2	protein_coding	86	2.50191e-06	9.58625e-06	17
ENSG00000130635	COL5A1	protein_coding	ENSG00000141568	FOXK2	protein_coding	86	2.50191e-06	9.58625e-06	14
ENSG00000130635	COL5A1	protein_coding	ENSG00000134369	NAV1	protein_coding	91	2.5037e-06	9.58625e-06	27
ENSG00000130635	COL5A1	protein_coding	ENSG00000064313	TAF2	protein_coding	42	2.50995e-06	9.58625e-06	18
ENSG00000130635	COL5A1	protein_coding	ENSG00000116337	AMPD2	protein_coding	42	2.50995e-06	9.58625e-06	20
ENSG00000130635	COL5A1	protein_coding	ENSG00000169174	PCSK9	protein_coding	42	2.50995e-06	9.58625e-06	13
ENSG00000130635	COL5A1	protein_coding	ENSG00000204120	GIGYF2	protein_coding	73	2.58514e-06	9.80507e-06	18
ENSG00000130635	COL5A1	protein_coding	ENSG00000118655	DCLRE1B	protein_coding	68	2.58984e-06	9.81288e-06	16
ENSG00000130635	COL5A1	protein_coding	ENSG00000130227	XPO7	protein_coding	68	2.58984e-06	9.81288e-06	14
ENSG00000130635	COL5A1	protein_coding	ENSG00000154229	PRKCA	protein_coding	101	2.59285e-06	9.81288e-06	17
ENSG00000130635	COL5A1	protein_coding	ENSG00000168994	PXDC1	protein_coding	37	2.61309e-06	9.87079e-06	26
ENSG00000130635	COL5A1	protein_coding	ENSG00000163694	RBM47	protein_coding	76	2.65044e-06	1.00017e-05	22
ENSG00000130635	COL5A1	protein_coding	ENSG00000070018	LRP6	protein_coding	92	2.65135e-06	1.00017e-05	17
ENSG00000130635	COL5A1	protein_coding	ENSG00000102858	MGRN1	protein_coding	56	2.67714e-06	1.0082e-05	19
ENSG00000130635	COL5A1	protein_coding	ENSG00000141569	TRIM65	protein_coding	56	2.67714e-06	1.0082e-05	14
ENSG00000130635	COL5A1	protein_coding	ENSG00000126458	RRAS	protein_coding	20	2.71289e-06	1.0196e-05	19
ENSG00000130635	COL5A1	protein_coding	ENSG00000162104	ADCY9	protein_coding	83	2.75001e-06	1.0325e-05	21
ENSG00000130635	COL5A1	protein_coding	ENSG00000099917	MED15	protein_coding	45	2.7627e-06	1.03622e-05	21
ENSG00000130635	COL5A1	protein_coding	ENSG00000146463	ZMYM4	protein_coding	58	2.799e-06	1.04878e-05	14
ENSG00000130635	COL5A1	protein_coding	ENSG00000158467	AHCYL2	protein_coding	58	2.799e-06	1.04878e-05	17
ENSG00000130635	COL5A1	protein_coding	ENSG00000198042	MAK16	protein_coding	64	2.82013e-06	1.05457e-05	14
ENSG00000130635	COL5A1	protein_coding	ENSG00000166446	CDYL2	protein_coding	48	2.82649e-06	1.05589e-05	24
ENSG00000130635	COL5A1	protein_coding	ENSG00000168906	MAT2A	protein_coding	71	2.83262e-06	1.05711e-05	13
ENSG00000130635	COL5A1	protein_coding	ENSG00000136830	FAM129B	protein_coding	60	2.86211e-06	1.06705e-05	23
ENSG00000130635	COL5A1	protein_coding	ENSG00000081026	MAGI3	protein_coding	62	2.86783e-06	1.06811e-05	15
ENSG00000130635	COL5A1	protein_coding	ENSG00000124920	MYRF	protein_coding	41	2.88581e-06	1.07373e-05	16
ENSG00000130635	COL5A1	protein_coding	ENSG00000198837	DENND4B	protein_coding	41	2.88581e-06	1.07373e-05	13
ENSG00000130635	COL5A1	protein_coding	ENSG00000013563	DNASE1L1	protein_coding	36	2.90466e-06	1.07858e-05	16
ENSG00000130635	COL5A1	protein_coding	ENSG00000128283	CDC42EP1	protein_coding	36	2.90466e-06	1.07858e-05	19
ENSG00000130635	COL5A1	protein_coding	ENSG00000171169	NAIF1	protein_coding	36	2.90466e-06	1.07858e-05	12
ENSG00000130635	COL5A1	protein_coding	ENSG00000179218	CALR	protein_coding	36	2.90466e-06	1.07858e-05	20
ENSG00000130635	COL5A1	protein_coding	ENSG00000008441	NFIX	protein_coding	80	2.92245e-06	1.08087e-05	19
ENSG00000130635	COL5A1	protein_coding	ENSG00000280433	FP565260.7	protein_coding	80	2.92245e-06	1.08087e-05	15
ENSG00000130635	COL5A1	protein_coding	ENSG00000110880	CORO1C	protein_coding	74	2.9717e-06	1.0969e-05	26
ENSG00000130635	COL5A1	protein_coding	ENSG00000185219	ZNF445	protein_coding	77	3.00045e-06	1.10642e-05	19
ENSG00000130635	COL5A1	protein_coding	ENSG00000197971	MBP	protein_coding	89	3.12363e-06	1.1507e-05	13
ENSG00000130635	COL5A1	protein_coding	ENSG00000130816	DNMT1	protein_coding	35	3.20735e-06	1.18037e-05	19
ENSG00000130635	COL5A1	protein_coding	ENSG00000133627	ACTR3B	protein_coding	35	3.20735e-06	1.18037e-05	18
ENSG00000130635	COL5A1	protein_coding	ENSG00000109065	NAT9	protein_coding	44	3.22917e-06	1.18605e-05	17
ENSG00000130635	COL5A1	protein_coding	ENSG00000121104	FAM117A	protein_coding	44	3.22917e-06	1.18605e-05	11
ENSG00000130635	COL5A1	protein_coding	ENSG00000175920	DOK7	protein_coding	44	3.22917e-06	1.18605e-05	12
ENSG00000130635	COL5A1	protein_coding	ENSG00000168137	SETD5	protein_coding	85	3.28336e-06	1.20239e-05	21
ENSG00000130635	COL5A1	protein_coding	ENSG00000120709	FAM53C	protein_coding	72	3.28571e-06	1.20239e-05	13
ENSG00000130635	COL5A1	protein_coding	ENSG00000137815	RTF1	protein_coding	72	3.28571e-06	1.20239e-05	13
ENSG00000130635	COL5A1	protein_coding	ENSG00000154978	VOPP1	protein_coding	72	3.28571e-06	1.20239e-05	23
ENSG00000130635	COL5A1	protein_coding	ENSG00000086589	RBM22	protein_coding	40	3.30328e-06	1.20494e-05	12
ENSG00000130635	COL5A1	protein_coding	ENSG00000120093	HOXB3	protein_coding	40	3.30328e-06	1.20494e-05	13
ENSG00000130635	COL5A1	protein_coding	ENSG00000160991	ORAI2	protein_coding	40	3.30328e-06	1.20494e-05	24
ENSG00000130635	COL5A1	protein_coding	ENSG00000183508	FAM46C	protein_coding	90	3.33108e-06	1.21151e-05	14
ENSG00000130635	COL5A1	protein_coding	ENSG00000140105	WARS	protein_coding	47	3.3477e-06	1.21636e-05	18
ENSG00000130635	COL5A1	protein_coding	ENSG00000161021	MAML1	protein_coding	78	3.37508e-06	1.22511e-05	22
ENSG00000130635	COL5A1	protein_coding	ENSG00000168795	ZBTB5	protein_coding	78	3.37508e-06	1.22511e-05	12
ENSG00000130635	COL5A1	protein_coding	ENSG00000197386	HTT	protein_coding	78	3.37508e-06	1.22511e-05	15
ENSG00000130635	COL5A1	protein_coding	ENSG00000101003	GINS1	protein_coding	75	3.39205e-06	1.22768e-05	17
ENSG00000130635	COL5A1	protein_coding	ENSG00000136478	TEX2	protein_coding	65	3.4057e-06	1.23142e-05	16
ENSG00000130635	COL5A1	protein_coding	ENSG00000163877	SNIP1	protein_coding	57	3.42664e-06	1.23779e-05	11
ENSG00000130635	COL5A1	protein_coding	ENSG00000013588	GPRC5A	protein_coding	63	3.507e-06	1.26558e-05	19
ENSG00000130635	COL5A1	protein_coding	ENSG00000109118	PHF12	protein_coding	63	3.507e-06	1.26558e-05	13
ENSG00000130635	COL5A1	protein_coding	ENSG00000110651	CD81	protein_coding	34	3.51625e-06	1.26646e-05	19
ENSG00000130635	COL5A1	protein_coding	ENSG00000068654	POLR1A	protein_coding	59	3.52292e-06	1.26764e-05	18
ENSG00000130635	COL5A1	protein_coding	ENSG00000071242	RPS6KA2	protein_coding	59	3.52292e-06	1.26764e-05	23
ENSG00000130635	COL5A1	protein_coding	ENSG00000119408	NEK6	protein_coding	59	3.52292e-06	1.26764e-05	23
ENSG00000130635	COL5A1	protein_coding	ENSG00000122966	CIT	protein_coding	70	3.58174e-06	1.28507e-05	9
ENSG00000130635	COL5A1	protein_coding	ENSG00000130147	SH3BP4	protein_coding	70	3.58174e-06	1.28507e-05	18
ENSG00000130635	COL5A1	protein_coding	ENSG00000110888	CAPRIN2	protein_coding	52	3.64513e-06	1.30529e-05	13
ENSG00000130635	COL5A1	protein_coding	ENSG00000196876	SCN8A	protein_coding	52	3.64513e-06	1.30529e-05	18
ENSG00000130635	COL5A1	protein_coding	ENSG00000118971	CCND2	protein_coding	105	3.70736e-06	1.32502e-05	23
ENSG00000130635	COL5A1	protein_coding	ENSG00000149948	HMGA2	protein_coding	92	3.73593e-06	1.33395e-05	24
ENSG00000130635	COL5A1	protein_coding	ENSG00000170456	DENND5B	protein_coding	92	3.73593e-06	1.33395e-05	16
ENSG00000130635	COL5A1	protein_coding	ENSG00000033050	ABCF2	protein_coding	39	3.76374e-06	1.34131e-05	14
ENSG00000130635	COL5A1	protein_coding	ENSG00000173786	CNP	protein_coding	39	3.76374e-06	1.34131e-05	17
ENSG00000130635	COL5A1	protein_coding	ENSG00000171617	ENC1	protein_coding	79	3.77338e-06	1.34217e-05	28
ENSG00000130635	COL5A1	protein_coding	ENSG00000187239	FNBP1	protein_coding	79	3.77338e-06	1.34217e-05	23
ENSG00000130635	COL5A1	protein_coding	ENSG00000258289	CHURC1	protein_coding	79	3.77338e-06	1.34217e-05	17
ENSG00000130635	COL5A1	protein_coding	ENSG00000066739	ATG2B	protein_coding	73	3.78287e-06	1.34217e-05	15
ENSG00000130635	COL5A1	protein_coding	ENSG00000176953	NFATC2IP	protein_coding	73	3.78287e-06	1.34217e-05	18
ENSG00000130635	COL5A1	protein_coding	ENSG00000104967	NOVA2	protein_coding	33	3.82495e-06	1.35403e-05	26
ENSG00000130635	COL5A1	protein_coding	ENSG00000170348	TMED10	protein_coding	87	3.84088e-06	1.35838e-05	17
ENSG00000130635	COL5A1	protein_coding	ENSG00000038532	CLEC16A	protein_coding	49	3.8971e-06	1.37695e-05	17
ENSG00000130635	COL5A1	protein_coding	ENSG00000108788	MLX	protein_coding	49	3.8971e-06	1.37695e-05	18
ENSG00000130635	COL5A1	protein_coding	ENSG00000117266	CDK18	protein_coding	49	3.8971e-06	1.37695e-05	15
ENSG00000130635	COL5A1	protein_coding	ENSG00000156860	FBRS	protein_coding	49	3.8971e-06	1.37695e-05	15
ENSG00000130635	COL5A1	protein_coding	ENSG00000124222	STX16	protein_coding	83	3.92743e-06	1.38241e-05	11
ENSG00000130635	COL5A1	protein_coding	ENSG00000099381	SETD1A	protein_coding	46	3.95225e-06	1.38983e-05	13
ENSG00000130635	COL5A1	protein_coding	ENSG00000103066	PLA2G15	protein_coding	46	3.95225e-06	1.38983e-05	20
ENSG00000130635	COL5A1	protein_coding	ENSG00000105137	SYDE1	protein_coding	46	3.95225e-06	1.38983e-05	28
ENSG00000130635	COL5A1	protein_coding	ENSG00000159176	CSRP1	protein_coding	46	3.95225e-06	1.38983e-05	26
ENSG00000130635	COL5A1	protein_coding	ENSG00000100023	PPIL2	protein_coding	54	3.95509e-06	1.38983e-05	10
ENSG00000130635	COL5A1	protein_coding	ENSG00000169891	REPS2	protein_coding	54	3.95509e-06	1.38983e-05	12
ENSG00000130635	COL5A1	protein_coding	ENSG00000099875	MKNK2	protein_coding	66	4.07257e-06	1.42406e-05	14
ENSG00000130635	COL5A1	protein_coding	ENSG00000173334	TRIB1	protein_coding	66	4.07257e-06	1.42406e-05	12
ENSG00000130635	COL5A1	protein_coding	ENSG00000138758	SEPT11	protein_coding	94	4.11526e-06	1.43628e-05	29
ENSG00000130635	COL5A1	protein_coding	ENSG00000115306	SPTBN1	protein_coding	88	4.124e-06	1.43798e-05	22
ENSG00000130635	COL5A1	protein_coding	ENSG00000099817	POLR2E	protein_coding	32	4.12538e-06	1.43798e-05	12
ENSG00000130635	COL5A1	protein_coding	ENSG00000142453	CARM1	protein_coding	56	4.18294e-06	1.4558e-05	21
ENSG00000130635	COL5A1	protein_coding	ENSG00000154845	PPP4R1	protein_coding	56	4.18294e-06	1.4558e-05	18
ENSG00000130635	COL5A1	protein_coding	ENSG00000166398	KIAA0355	protein_coding	56	4.18294e-06	1.4558e-05	24
ENSG00000130635	COL5A1	protein_coding	ENSG00000009335	UBE3C	protein_coding	64	4.24296e-06	1.47256e-05	13
ENSG00000130635	COL5A1	protein_coding	ENSG00000129993	CBFA2T3	protein_coding	64	4.24296e-06	1.47256e-05	23
ENSG00000130635	COL5A1	protein_coding	ENSG00000182175	RGMA	protein_coding	38	4.26768e-06	1.47838e-05	20
ENSG00000130635	COL5A1	protein_coding	ENSG00000124164	VAPB	protein_coding	84	4.28782e-06	1.48397e-05	16
ENSG00000130635	COL5A1	protein_coding	ENSG00000073614	KDM5A	protein_coding	95	4.29076e-06	1.48397e-05	17
ENSG00000130635	COL5A1	protein_coding	ENSG00000011275	RNF216	protein_coding	58	4.32367e-06	1.49359e-05	17
ENSG00000130635	COL5A1	protein_coding	ENSG00000112062	MAPK14	protein_coding	74	4.32446e-06	1.49359e-05	16
ENSG00000130635	COL5A1	protein_coding	ENSG00000099219	ERMP1	protein_coding	77	4.33281e-06	1.49398e-05	17
ENSG00000130635	COL5A1	protein_coding	ENSG00000177485	ZBTB33	protein_coding	77	4.33281e-06	1.49398e-05	13
ENSG00000130635	COL5A1	protein_coding	ENSG00000005884	ITGA3	protein_coding	62	4.34783e-06	1.49638e-05	23
ENSG00000130635	COL5A1	protein_coding	ENSG00000136448	NMT1	protein_coding	62	4.34783e-06	1.49638e-05	12
ENSG00000130635	COL5A1	protein_coding	ENSG00000144711	IQSEC1	protein_coding	62	4.34783e-06	1.49638e-05	26
ENSG00000130635	COL5A1	protein_coding	ENSG00000183283	DAZAP2	protein_coding	62	4.34783e-06	1.49638e-05	15
ENSG00000130635	COL5A1	protein_coding	ENSG00000213626	LBH	protein_coding	62	4.34783e-06	1.49638e-05	28
ENSG00000130635	COL5A1	protein_coding	ENSG00000099331	MYO9B	protein_coding	42	4.36318e-06	1.49638e-05	25
ENSG00000130635	COL5A1	protein_coding	ENSG00000137200	CMTR1	protein_coding	42	4.36318e-06	1.49638e-05	17
ENSG00000130635	COL5A1	protein_coding	ENSG00000166401	SERPINB8	protein_coding	42	4.36318e-06	1.49638e-05	25
ENSG00000130635	COL5A1	protein_coding	ENSG00000132613	MTSS1L	protein_coding	60	4.37724e-06	1.49638e-05	27
ENSG00000130635	COL5A1	protein_coding	ENSG00000181852	RNF41	protein_coding	60	4.37724e-06	1.49638e-05	17
ENSG00000130635	COL5A1	protein_coding	ENSG00000184349	EFNA5	protein_coding	51	4.38378e-06	1.49638e-05	17
ENSG00000130635	COL5A1	protein_coding	ENSG00000011485	PPP5C	protein_coding	23	4.40289e-06	1.50005e-05	12
ENSG00000130635	COL5A1	protein_coding	ENSG00000100083	GGA1	protein_coding	31	4.40775e-06	1.50033e-05	14
ENSG00000130635	COL5A1	protein_coding	ENSG00000205922	ONECUT3	protein_coding	31	4.40775e-06	1.50033e-05	3
ENSG00000130635	COL5A1	protein_coding	ENSG00000114302	PRKAR2A	protein_coding	69	4.51331e-06	1.53345e-05	12
ENSG00000130635	COL5A1	protein_coding	ENSG00000198369	SPRED2	protein_coding	81	4.6356e-06	1.57356e-05	23
ENSG00000130635	COL5A1	protein_coding	ENSG00000011451	WIZ	protein_coding	48	4.63966e-06	1.57356e-05	22
ENSG00000130635	COL5A1	protein_coding	ENSG00000076555	ACACB	protein_coding	48	4.63966e-06	1.57356e-05	20
ENSG00000130635	COL5A1	protein_coding	ENSG00000100439	ABHD4	protein_coding	48	4.63966e-06	1.57356e-05	16
ENSG00000130635	COL5A1	protein_coding	ENSG00000103966	EHD4	protein_coding	48	4.63966e-06	1.57356e-05	22
ENSG00000130635	COL5A1	protein_coding	ENSG00000117592	PRDX6	protein_coding	48	4.63966e-06	1.57356e-05	19
ENSG00000130635	COL5A1	protein_coding	ENSG00000160803	UBQLN4	protein_coding	48	4.63966e-06	1.57356e-05	15
ENSG00000130635	COL5A1	protein_coding	ENSG00000161011	SQSTM1	protein_coding	48	4.63966e-06	1.57356e-05	15
ENSG00000130635	COL5A1	protein_coding	ENSG00000173950	XXYLT1	protein_coding	48	4.63966e-06	1.57356e-05	23
ENSG00000130635	COL5A1	protein_coding	ENSG00000003249	DBNDD1	protein_coding	45	4.65078e-06	1.57356e-05	22
ENSG00000130635	COL5A1	protein_coding	ENSG00000004139	SARM1	protein_coding	45	4.65078e-06	1.57356e-05	18
ENSG00000130635	COL5A1	protein_coding	ENSG00000063601	MTMR1	protein_coding	45	4.65078e-06	1.57356e-05	16
ENSG00000130635	COL5A1	protein_coding	ENSG00000161654	LSM12	protein_coding	45	4.65078e-06	1.57356e-05	13
ENSG00000130635	COL5A1	protein_coding	ENSG00000123643	SLC36A1	protein_coding	85	4.65763e-06	1.57356e-05	27
ENSG00000130635	COL5A1	protein_coding	ENSG00000276045	ORAI1	protein_coding	30	4.66044e-06	1.57356e-05	17
ENSG00000130635	COL5A1	protein_coding	ENSG00000136877	FPGS	protein_coding	24	4.75091e-06	1.59091e-05	13
ENSG00000130635	COL5A1	protein_coding	ENSG00000141349	G6PC3	protein_coding	24	4.75091e-06	1.59091e-05	15
ENSG00000130635	COL5A1	protein_coding	ENSG00000167371	PRRT2	protein_coding	24	4.75091e-06	1.59091e-05	17
ENSG00000130635	COL5A1	protein_coding	ENSG00000076984	MAP2K7	protein_coding	53	4.78672e-06	1.59858e-05	15
ENSG00000130635	COL5A1	protein_coding	ENSG00000130202	NECTIN2	protein_coding	53	4.78672e-06	1.59858e-05	18
ENSG00000130635	COL5A1	protein_coding	ENSG00000132746	ALDH3B2	protein_coding	53	4.78672e-06	1.59858e-05	13
ENSG00000130635	COL5A1	protein_coding	ENSG00000141753	IGFBP4	protein_coding	53	4.78672e-06	1.59858e-05	28
ENSG00000130635	COL5A1	protein_coding	ENSG00000181555	SETD2	protein_coding	53	4.78672e-06	1.59858e-05	15
ENSG00000130635	COL5A1	protein_coding	ENSG00000092445	TYRO3	protein_coding	37	4.8145e-06	1.60067e-05	21
ENSG00000130635	COL5A1	protein_coding	ENSG00000152133	GPATCH11	protein_coding	37	4.8145e-06	1.60067e-05	11
ENSG00000130635	COL5A1	protein_coding	ENSG00000165879	FRAT1	protein_coding	37	4.8145e-06	1.60067e-05	16
ENSG00000130635	COL5A1	protein_coding	ENSG00000179532	DNHD1	protein_coding	37	4.8145e-06	1.60067e-05	6
ENSG00000130635	COL5A1	protein_coding	ENSG00000058262	SEC61A1	protein_coding	67	4.82534e-06	1.60067e-05	19
ENSG00000130635	COL5A1	protein_coding	ENSG00000158158	CNNM4	protein_coding	67	4.82534e-06	1.60067e-05	11
ENSG00000130635	COL5A1	protein_coding	ENSG00000185630	PBX1	protein_coding	67	4.82534e-06	1.60067e-05	15
ENSG00000130635	COL5A1	protein_coding	ENSG00000183495	EP400	protein_coding	78	4.85155e-06	1.60295e-05	22
ENSG00000130635	COL5A1	protein_coding	ENSG00000154124	OTULIN	protein_coding	99	4.85703e-06	1.60334e-05	16
ENSG00000130635	COL5A1	protein_coding	ENSG00000127445	PIN1	protein_coding	29	4.87019e-06	1.60626e-05	15
ENSG00000130635	COL5A1	protein_coding	ENSG00000170522	ELOVL6	protein_coding	75	4.91037e-06	1.61807e-05	18
ENSG00000130635	COL5A1	protein_coding	ENSG00000104960	PTOV1	protein_coding	28	5.0223e-06	1.65349e-05	9
ENSG00000130635	COL5A1	protein_coding	ENSG00000184162	NR2C2AP	protein_coding	28	5.0223e-06	1.65349e-05	23
ENSG00000130635	COL5A1	protein_coding	ENSG00000143061	IGSF3	protein_coding	86	5.03455e-06	1.65459e-05	18
ENSG00000130635	COL5A1	protein_coding	ENSG00000183044	ABAT	protein_coding	86	5.03455e-06	1.65459e-05	18
ENSG00000130635	COL5A1	protein_coding	ENSG00000015532	XYLT2	protein_coding	41	5.04286e-06	1.65459e-05	16
ENSG00000130635	COL5A1	protein_coding	ENSG00000198231	DDX42	protein_coding	41	5.04286e-06	1.65459e-05	17
ENSG00000130635	COL5A1	protein_coding	ENSG00000128487	SPECC1	protein_coding	65	5.08235e-06	1.66441e-05	25
ENSG00000130635	COL5A1	protein_coding	ENSG00000140332	TLE3	protein_coding	65	5.08235e-06	1.66441e-05	21
ENSG00000130635	COL5A1	protein_coding	ENSG00000100558	PLEK2	protein_coding	26	5.09136e-06	1.66443e-05	21
ENSG00000130635	COL5A1	protein_coding	ENSG00000172819	RARG	protein_coding	55	5.0917e-06	1.66443e-05	22
ENSG00000130635	COL5A1	protein_coding	ENSG00000182749	PAQR7	protein_coding	27	5.10122e-06	1.66473e-05	18
ENSG00000130635	COL5A1	protein_coding	ENSG00000101966	XIAP	protein_coding	105	5.14169e-06	1.67646e-05	10
ENSG00000130635	COL5A1	protein_coding	ENSG00000180448	ARHGAP45	protein_coding	18	5.19188e-06	1.69134e-05	20
ENSG00000130635	COL5A1	protein_coding	ENSG00000077147	TM9SF3	protein_coding	70	5.25104e-06	1.70912e-05	15
ENSG00000130635	COL5A1	protein_coding	ENSG00000145990	GFOD1	protein_coding	70	5.25104e-06	1.70912e-05	13
ENSG00000130635	COL5A1	protein_coding	ENSG00000136827	TOR1A	protein_coding	50	5.25698e-06	1.70912e-05	18
ENSG00000130635	COL5A1	protein_coding	ENSG00000141026	MED9	protein_coding	50	5.25698e-06	1.70912e-05	20
ENSG00000130635	COL5A1	protein_coding	ENSG00000240849	TMEM189	protein_coding	50	5.25698e-06	1.70912e-05	17
ENSG00000130635	COL5A1	protein_coding	ENSG00000011347	SYT7	protein_coding	57	5.29124e-06	1.71469e-05	15
ENSG00000130635	COL5A1	protein_coding	ENSG00000067082	KLF6	protein_coding	57	5.29124e-06	1.71469e-05	22
ENSG00000130635	COL5A1	protein_coding	ENSG00000136068	FLNB	protein_coding	57	5.29124e-06	1.71469e-05	15
ENSG00000130635	COL5A1	protein_coding	ENSG00000167987	VPS37C	protein_coding	61	5.37414e-06	1.73702e-05	12
ENSG00000130635	COL5A1	protein_coding	ENSG00000116251	RPL22	protein_coding	59	5.38406e-06	1.73871e-05	22
ENSG00000130635	COL5A1	protein_coding	ENSG00000116260	QSOX1	protein_coding	59	5.38406e-06	1.73871e-05	21
ENSG00000130635	COL5A1	protein_coding	ENSG00000130340	SNX9	protein_coding	59	5.38406e-06	1.73871e-05	22
ENSG00000130635	COL5A1	protein_coding	ENSG00000205208	C4orf46	protein_coding	59	5.38406e-06	1.73871e-05	19
ENSG00000130635	COL5A1	protein_coding	ENSG00000042286	AIFM2	protein_coding	36	5.40217e-06	1.73871e-05	14
ENSG00000130635	COL5A1	protein_coding	ENSG00000055332	EIF2AK2	protein_coding	73	5.49248e-06	1.76605e-05	18
ENSG00000130635	COL5A1	protein_coding	ENSG00000074181	NOTCH3	protein_coding	47	5.50714e-06	1.76923e-05	29
ENSG00000130635	COL5A1	protein_coding	ENSG00000078237	TIGAR	protein_coding	47	5.50714e-06	1.76923e-05	17
ENSG00000130635	COL5A1	protein_coding	ENSG00000116017	ARID3A	protein_coding	47	5.50714e-06	1.76923e-05	20
ENSG00000130635	COL5A1	protein_coding	ENSG00000166831	RBPMS2	protein_coding	47	5.50714e-06	1.76923e-05	24
ENSG00000130635	COL5A1	protein_coding	ENSG00000168936	TMEM129	protein_coding	47	5.50714e-06	1.76923e-05	20
ENSG00000130635	COL5A1	protein_coding	ENSG00000185112	FAM43A	protein_coding	47	5.50714e-06	1.76923e-05	24
ENSG00000130635	COL5A1	protein_coding	ENSG00000028528	SNX1	protein_coding	83	5.57298e-06	1.78115e-05	12
ENSG00000130635	COL5A1	protein_coding	ENSG00000115159	GPD2	protein_coding	94	5.74422e-06	1.8343e-05	15
ENSG00000130635	COL5A1	protein_coding	ENSG00000133030	MPRIP	protein_coding	52	5.77697e-06	1.84318e-05	26
ENSG00000130635	COL5A1	protein_coding	ENSG00000169914	OTUD3	protein_coding	88	5.79957e-06	1.8488e-05	13
ENSG00000130635	COL5A1	protein_coding	ENSG00000147799	ARHGAP39	protein_coding	40	5.80535e-06	1.84906e-05	11
ENSG00000130635	COL5A1	protein_coding	ENSG00000106404	CLDN15	protein_coding	15	5.83214e-06	1.856e-05	15
ENSG00000130635	COL5A1	protein_coding	ENSG00000072121	ZFYVE26	protein_coding	80	5.97845e-06	1.90093e-05	17
ENSG00000130635	COL5A1	protein_coding	ENSG00000100697	DICER1	protein_coding	95	5.97904e-06	1.90093e-05	15
ENSG00000130635	COL5A1	protein_coding	ENSG00000007047	MARK4	protein_coding	35	6.02683e-06	1.91304e-05	19
ENSG00000130635	COL5A1	protein_coding	ENSG00000133313	CNDP2	protein_coding	35	6.02683e-06	1.91304e-05	15
ENSG00000130635	COL5A1	protein_coding	ENSG00000269858	EGLN2	protein_coding	35	6.02683e-06	1.91304e-05	14
ENSG00000130635	COL5A1	protein_coding	ENSG00000063978	RNF4	protein_coding	66	6.03116e-06	1.91304e-05	12
ENSG00000130635	COL5A1	protein_coding	ENSG00000108439	PNPO	protein_coding	66	6.03116e-06	1.91304e-05	10
ENSG00000130635	COL5A1	protein_coding	ENSG00000150457	LATS2	protein_coding	66	6.03116e-06	1.91304e-05	26
ENSG00000130635	COL5A1	protein_coding	ENSG00000160218	TRAPPC10	protein_coding	84	6.06404e-06	1.91504e-05	17
ENSG00000130635	COL5A1	protein_coding	ENSG00000114933	INO80D	protein_coding	118	6.14555e-06	1.93913e-05	14
ENSG00000130635	COL5A1	protein_coding	ENSG00000076706	MCAM	protein_coding	54	6.18063e-06	1.94855e-05	31
ENSG00000130635	COL5A1	protein_coding	ENSG00000149547	EI24	protein_coding	54	6.18063e-06	1.94855e-05	11
ENSG00000130635	COL5A1	protein_coding	ENSG00000179364	PACS2	protein_coding	54	6.18063e-06	1.94855e-05	17
ENSG00000130635	COL5A1	protein_coding	ENSG00000198732	SMOC1	protein_coding	54	6.18063e-06	1.94855e-05	22
ENSG00000130635	COL5A1	protein_coding	ENSG00000133059	DSTYK	protein_coding	89	6.18214e-06	1.94855e-05	19
ENSG00000130635	COL5A1	protein_coding	ENSG00000112149	CD83	protein_coding	49	6.28615e-06	1.97345e-05	19
ENSG00000130635	COL5A1	protein_coding	ENSG00000132694	ARHGEF11	protein_coding	49	6.28615e-06	1.97345e-05	14
ENSG00000130635	COL5A1	protein_coding	ENSG00000138180	CEP55	protein_coding	49	6.28615e-06	1.97345e-05	21
ENSG00000130635	COL5A1	protein_coding	ENSG00000171603	CLSTN1	protein_coding	64	6.32273e-06	1.97991e-05	18
ENSG00000130635	COL5A1	protein_coding	ENSG00000203950	RTL8A	protein_coding	43	6.37639e-06	1.99504e-05	13
ENSG00000130635	COL5A1	protein_coding	ENSG00000100364	KIAA0930	protein_coding	56	6.4572e-06	2.01862e-05	22
ENSG00000130635	COL5A1	protein_coding	ENSG00000116539	ASH1L	protein_coding	90	6.56084e-06	2.0493e-05	18
ENSG00000130635	COL5A1	protein_coding	ENSG00000125810	CD93	protein_coding	85	6.56633e-06	2.0493e-05	31
ENSG00000130635	COL5A1	protein_coding	ENSG00000160710	ADAR	protein_coding	85	6.56633e-06	2.0493e-05	18
ENSG00000130635	COL5A1	protein_coding	ENSG00000116106	EPHA4	protein_coding	81	6.58242e-06	2.05087e-05	23
ENSG00000130635	COL5A1	protein_coding	ENSG00000152377	SPOCK1	protein_coding	81	6.58242e-06	2.05087e-05	25
ENSG00000130635	COL5A1	protein_coding	ENSG00000076351	SLC46A1	protein_coding	58	6.60357e-06	2.05401e-05	16
ENSG00000130635	COL5A1	protein_coding	ENSG00000183762	KREMEN1	protein_coding	58	6.60357e-06	2.05401e-05	0
ENSG00000130635	COL5A1	protein_coding	ENSG00000029993	HMGB3	protein_coding	69	6.60383e-06	2.05401e-05	15
ENSG00000130635	COL5A1	protein_coding	ENSG00000110713	NUP98	protein_coding	60	6.62331e-06	2.055e-05	18
ENSG00000130635	COL5A1	protein_coding	ENSG00000179604	CDC42EP4	protein_coding	60	6.62331e-06	2.055e-05	14
ENSG00000130635	COL5A1	protein_coding	ENSG00000119522	DENND1A	protein_coding	39	6.65571e-06	2.06161e-05	9
ENSG00000130635	COL5A1	protein_coding	ENSG00000167703	SLC43A2	protein_coding	34	6.68246e-06	2.06817e-05	17
ENSG00000130635	COL5A1	protein_coding	ENSG00000115155	OTOF	protein_coding	19	6.7593e-06	2.09021e-05	18
ENSG00000130635	COL5A1	protein_coding	ENSG00000196914	ARHGEF12	protein_coding	91	6.9326e-06	2.14202e-05	19
ENSG00000130635	COL5A1	protein_coding	ENSG00000060138	YBX3	protein_coding	33	7.36038e-06	2.2723e-05	17
ENSG00000130635	COL5A1	protein_coding	ENSG00000112562	SMOC2	protein_coding	33	7.36038e-06	2.2723e-05	27
ENSG00000130635	COL5A1	protein_coding	ENSG00000128928	IVD	protein_coding	33	7.36038e-06	2.2723e-05	19
ENSG00000130635	COL5A1	protein_coding	ENSG00000126107	HECTD3	protein_coding	42	7.42837e-06	2.28759e-05	14
ENSG00000130635	COL5A1	protein_coding	ENSG00000163013	FBXO41	protein_coding	48	7.4955e-06	2.30636e-05	15
ENSG00000130635	COL5A1	protein_coding	ENSG00000100056	ESS2	protein_coding	38	7.59807e-06	2.33598e-05	13
ENSG00000130635	COL5A1	protein_coding	ENSG00000110435	PDHX	protein_coding	38	7.59807e-06	2.33598e-05	14
ENSG00000130635	COL5A1	protein_coding	ENSG00000272325	NUDT3	protein_coding	38	7.59807e-06	2.33598e-05	15
ENSG00000130635	COL5A1	protein_coding	ENSG00000096060	FKBP5	protein_coding	70	7.63539e-06	2.34165e-05	19
ENSG00000130635	COL5A1	protein_coding	ENSG00000177469	CAVIN1	protein_coding	70	7.63539e-06	2.34165e-05	28
ENSG00000130635	COL5A1	protein_coding	ENSG00000163577	EIF5A2	protein_coding	79	7.67728e-06	2.35061e-05	22
ENSG00000130635	COL5A1	protein_coding	ENSG00000130827	PLXNA3	protein_coding	45	7.68909e-06	2.35229e-05	17
ENSG00000130635	COL5A1	protein_coding	ENSG00000081052	COL4A4	protein_coding	63	7.8419e-06	2.39707e-05	19
ENSG00000130635	COL5A1	protein_coding	ENSG00000139697	SBNO1	protein_coding	63	7.8419e-06	2.39707e-05	11
ENSG00000130635	COL5A1	protein_coding	ENSG00000162433	AK4	protein_coding	63	7.8419e-06	2.39707e-05	17
ENSG00000130635	COL5A1	protein_coding	ENSG00000166619	BLCAP	protein_coding	63	7.8419e-06	2.39707e-05	14
ENSG00000130635	COL5A1	protein_coding	ENSG00000174136	RGMB	protein_coding	76	7.92279e-06	2.41385e-05	16
ENSG00000130635	COL5A1	protein_coding	ENSG00000177776	RPS2P2	processed_pseudogene	13	8.01476e-06	2.43987e-05	12
ENSG00000130635	COL5A1	protein_coding	ENSG00000075218	GTSE1	protein_coding	32	8.04882e-06	2.44824e-05	19
ENSG00000130635	COL5A1	protein_coding	ENSG00000111328	CDK2AP1	protein_coding	32	8.04882e-06	2.44824e-05	22
ENSG00000130635	COL5A1	protein_coding	ENSG00000167566	NCKAP5L	protein_coding	32	8.04882e-06	2.44824e-05	21
ENSG00000130635	COL5A1	protein_coding	ENSG00000108349	CASC3	protein_coding	61	8.05635e-06	2.44824e-05	12
ENSG00000130635	COL5A1	protein_coding	ENSG00000137642	SORL1	protein_coding	61	8.05635e-06	2.44824e-05	20
ENSG00000130635	COL5A1	protein_coding	ENSG00000145592	RPL37	protein_coding	61	8.05635e-06	2.44824e-05	22
ENSG00000130635	COL5A1	protein_coding	ENSG00000160691	SHC1	protein_coding	57	8.0767e-06	2.44824e-05	27
ENSG00000130635	COL5A1	protein_coding	ENSG00000033867	SLC4A7	protein_coding	88	8.10822e-06	2.45226e-05	23
ENSG00000130635	COL5A1	protein_coding	ENSG00000103994	ZNF106	protein_coding	88	8.10822e-06	2.45226e-05	19
ENSG00000130635	COL5A1	protein_coding	ENSG00000105968	H2AFV	protein_coding	88	8.10822e-06	2.45226e-05	16
ENSG00000130635	COL5A1	protein_coding	ENSG00000135913	USP37	protein_coding	88	8.10822e-06	2.45226e-05	18
ENSG00000130635	COL5A1	protein_coding	ENSG00000108179	PPIF	protein_coding	59	8.13952e-06	2.45374e-05	19
ENSG00000130635	COL5A1	protein_coding	ENSG00000119383	PTPA	protein_coding	59	8.13952e-06	2.45374e-05	10
ENSG00000130635	COL5A1	protein_coding	ENSG00000130309	COLGALT1	protein_coding	59	8.13952e-06	2.45374e-05	27
ENSG00000130635	COL5A1	protein_coding	ENSG00000110375	UPK2	protein_coding	20	8.17757e-06	2.45923e-05	14
ENSG00000130635	COL5A1	protein_coding	ENSG00000166979	EVA1C	protein_coding	20	8.17757e-06	2.45923e-05	17
ENSG00000130635	COL5A1	protein_coding	ENSG00000112715	VEGFA	protein_coding	68	8.2774e-06	2.48523e-05	15
ENSG00000130635	COL5A1	protein_coding	ENSG00000122778	KIAA1549	protein_coding	68	8.2774e-06	2.48523e-05	13
ENSG00000130635	COL5A1	protein_coding	ENSG00000049618	ARID1B	protein_coding	50	8.345e-06	2.50148e-05	21
ENSG00000130635	COL5A1	protein_coding	ENSG00000130193	THEM6	protein_coding	50	8.345e-06	2.50148e-05	24
ENSG00000130635	COL5A1	protein_coding	ENSG00000180875	GREM2	protein_coding	50	8.345e-06	2.50148e-05	24
ENSG00000130635	COL5A1	protein_coding	ENSG00000081277	PKP1	protein_coding	41	8.62387e-06	2.57884e-05	17
ENSG00000130635	COL5A1	protein_coding	ENSG00000124466	LYPD3	protein_coding	41	8.62387e-06	2.57884e-05	17
ENSG00000130635	COL5A1	protein_coding	ENSG00000141522	ARHGDIA	protein_coding	41	8.62387e-06	2.57884e-05	19
ENSG00000130635	COL5A1	protein_coding	ENSG00000158161	EYA3	protein_coding	41	8.62387e-06	2.57884e-05	16
ENSG00000130635	COL5A1	protein_coding	ENSG00000185022	MAFF	protein_coding	41	8.62387e-06	2.57884e-05	19
ENSG00000130635	COL5A1	protein_coding	ENSG00000262304	AC027796.3	protein_coding	41	8.62387e-06	2.57884e-05	8
ENSG00000130635	COL5A1	protein_coding	ENSG00000115137	DNAJC27	protein_coding	77	8.84427e-06	2.63204e-05	12
ENSG00000130635	COL5A1	protein_coding	ENSG00000130164	LDLR	protein_coding	77	8.84427e-06	2.63204e-05	21
ENSG00000130635	COL5A1	protein_coding	ENSG00000132300	PTCD3	protein_coding	77	8.84427e-06	2.63204e-05	19
ENSG00000130635	COL5A1	protein_coding	ENSG00000185963	BICD2	protein_coding	77	8.84427e-06	2.63204e-05	23
ENSG00000130635	COL5A1	protein_coding	ENSG00000125648	SLC25A23	protein_coding	47	8.91228e-06	2.64381e-05	17
ENSG00000130635	COL5A1	protein_coding	ENSG00000144655	CSRNP1	protein_coding	47	8.91228e-06	2.64381e-05	16
ENSG00000130635	COL5A1	protein_coding	ENSG00000173614	NMNAT1	protein_coding	47	8.91228e-06	2.64381e-05	10
ENSG00000130635	COL5A1	protein_coding	ENSG00000167695	FAM57A	protein_coding	52	9.03265e-06	2.67312e-05	22
ENSG00000130635	COL5A1	protein_coding	ENSG00000157570	TSPAN18	protein_coding	44	9.0442e-06	2.67441e-05	26
ENSG00000130635	COL5A1	protein_coding	ENSG00000115977	AAK1	protein_coding	90	9.12928e-06	2.69742e-05	18
ENSG00000130635	COL5A1	protein_coding	ENSG00000101365	IDH3B	protein_coding	21	9.36534e-06	2.76497e-05	18
ENSG00000130635	COL5A1	protein_coding	ENSG00000148334	PTGES2	protein_coding	21	9.36534e-06	2.76497e-05	18
ENSG00000130635	COL5A1	protein_coding	ENSG00000176101	SSNA1	protein_coding	21	9.36534e-06	2.76497e-05	19
ENSG00000130635	COL5A1	protein_coding	ENSG00000176182	MYPOP	protein_coding	30	9.39221e-06	2.76631e-05	13
ENSG00000130635	COL5A1	protein_coding	ENSG00000116544	DLGAP3	protein_coding	16	9.41409e-06	2.77056e-05	13
ENSG00000130635	COL5A1	protein_coding	ENSG00000121900	TMEM54	protein_coding	16	9.41409e-06	2.77056e-05	19
ENSG00000130635	COL5A1	protein_coding	ENSG00000159714	ZDHHC1	protein_coding	16	9.41409e-06	2.77056e-05	15
ENSG00000130635	COL5A1	protein_coding	ENSG00000214530	STARD10	protein_coding	16	9.41409e-06	2.77056e-05	23
ENSG00000130635	COL5A1	protein_coding	ENSG00000145391	SETD7	protein_coding	108	9.44017e-06	2.77056e-05	24
ENSG00000130635	COL5A1	protein_coding	ENSG00000072364	AFF4	protein_coding	107	9.58446e-06	2.80958e-05	19
ENSG00000130635	COL5A1	protein_coding	ENSG00000142188	TMEM50B	protein_coding	62	9.6972e-06	2.84039e-05	13
ENSG00000130635	COL5A1	protein_coding	ENSG00000074706	IPCEF1	protein_coding	36	9.76767e-06	2.85877e-05	14
ENSG00000130635	COL5A1	protein_coding	ENSG00000111907	TPD52L1	protein_coding	36	9.76767e-06	2.85877e-05	19
ENSG00000130635	COL5A1	protein_coding	ENSG00000127585	FBXL16	protein_coding	56	9.85142e-06	2.87875e-05	15
ENSG00000130635	COL5A1	protein_coding	ENSG00000164284	GRPEL2	protein_coding	86	9.88767e-06	2.88708e-05	15
ENSG00000130635	COL5A1	protein_coding	ENSG00000276293	PIP4K2B	protein_coding	86	9.88767e-06	2.88708e-05	20
ENSG00000130635	COL5A1	protein_coding	ENSG00000106638	TBL2	protein_coding	58	9.97485e-06	2.90796e-05	19
ENSG00000130635	COL5A1	protein_coding	ENSG00000120519	SLC10A7	protein_coding	58	9.97485e-06	2.90796e-05	16
ENSG00000130635	COL5A1	protein_coding	ENSG00000224531	SMIM13	protein_coding	58	9.97485e-06	2.90796e-05	19
ENSG00000130635	COL5A1	protein_coding	ENSG00000072958	AP1M1	protein_coding	40	9.97612e-06	2.90796e-05	23
ENSG00000130635	COL5A1	protein_coding	ENSG00000135924	DNAJB2	protein_coding	40	9.97612e-06	2.90796e-05	14
ENSG00000130635	COL5A1	protein_coding	ENSG00000198131	ZNF544	protein_coding	40	9.97612e-06	2.90796e-05	12
ENSG00000130635	COL5A1	protein_coding	ENSG00000136279	DBNL	protein_coding	49	9.98882e-06	2.90796e-05	16
ENSG00000130635	COL5A1	protein_coding	ENSG00000171456	ASXL1	protein_coding	72	9.99148e-06	2.90796e-05	20
ENSG00000130635	COL5A1	protein_coding	ENSG00000103160	HSDL1	protein_coding	75	1.00652e-05	2.91601e-05	12
ENSG00000130635	COL5A1	protein_coding	ENSG00000146909	NOM1	protein_coding	75	1.00652e-05	2.91601e-05	14
ENSG00000130635	COL5A1	protein_coding	ENSG00000177119	ANO6	protein_coding	75	1.00652e-05	2.91601e-05	25
ENSG00000130635	COL5A1	protein_coding	ENSG00000141298	SSH2	protein_coding	92	1.01083e-05	2.92166e-05	20
ENSG00000130635	COL5A1	protein_coding	ENSG00000100124	ANKRD54	protein_coding	22	1.028e-05	2.96898e-05	17
ENSG00000130635	COL5A1	protein_coding	ENSG00000129474	AJUBA	protein_coding	67	1.03413e-05	2.98436e-05	22
ENSG00000130635	COL5A1	protein_coding	ENSG00000101084	C20orf24	protein_coding	28	1.05419e-05	3.03989e-05	21
ENSG00000130635	COL5A1	protein_coding	ENSG00000125503	PPP1R12C	protein_coding	28	1.05419e-05	3.03989e-05	16
ENSG00000130635	COL5A1	protein_coding	ENSG00000160746	ANO10	protein_coding	28	1.05419e-05	3.03989e-05	14
ENSG00000130635	COL5A1	protein_coding	ENSG00000170296	GABARAP	protein_coding	28	1.05419e-05	3.03989e-05	13
ENSG00000130635	COL5A1	protein_coding	ENSG00000099800	TIMM13	protein_coding	46	1.0567e-05	3.03989e-05	23
ENSG00000130635	COL5A1	protein_coding	ENSG00000197892	KIF13B	protein_coding	46	1.0567e-05	3.03989e-05	15
ENSG00000130635	COL5A1	protein_coding	ENSG00000101246	ARFRP1	protein_coding	43	1.06055e-05	3.04407e-05	10
ENSG00000130635	COL5A1	protein_coding	ENSG00000160404	TOR2A	protein_coding	43	1.06055e-05	3.04407e-05	18
ENSG00000130635	COL5A1	protein_coding	ENSG00000169242	EFNA1	protein_coding	43	1.06055e-05	3.04407e-05	17
ENSG00000130635	COL5A1	protein_coding	ENSG00000102786	INTS6	protein_coding	79	1.08402e-05	3.10424e-05	12
ENSG00000130635	COL5A1	protein_coding	ENSG00000134287	ARF3	protein_coding	79	1.08402e-05	3.10424e-05	14
ENSG00000130635	COL5A1	protein_coding	ENSG00000131653	TRAF7	protein_coding	51	1.08758e-05	3.10964e-05	14
ENSG00000130635	COL5A1	protein_coding	ENSG00000139197	PEX5	protein_coding	51	1.08758e-05	3.10964e-05	13
ENSG00000130635	COL5A1	protein_coding	ENSG00000196517	SLC6A9	protein_coding	51	1.08758e-05	3.10964e-05	21
ENSG00000130635	COL5A1	protein_coding	ENSG00000125510	OPRL1	protein_coding	23	1.09096e-05	3.11212e-05	22
ENSG00000130635	COL5A1	protein_coding	ENSG00000100626	GALNT16	protein_coding	27	1.09724e-05	3.12764e-05	22
ENSG00000130635	COL5A1	protein_coding	ENSG00000105552	BCAT2	protein_coding	27	1.09724e-05	3.12764e-05	22
ENSG00000130635	COL5A1	protein_coding	ENSG00000119688	ABCD4	protein_coding	27	1.09724e-05	3.12764e-05	10
ENSG00000130635	COL5A1	protein_coding	ENSG00000146540	C7orf50	protein_coding	27	1.09724e-05	3.12764e-05	16
ENSG00000130635	COL5A1	protein_coding	ENSG00000170390	DCLK2	protein_coding	27	1.09724e-05	3.12764e-05	24
ENSG00000130635	COL5A1	protein_coding	ENSG00000185513	L3MBTL1	protein_coding	27	1.09724e-05	3.12764e-05	11
ENSG00000130635	COL5A1	protein_coding	ENSG00000077549	CAPZB	protein_coding	35	1.09939e-05	3.12764e-05	26
ENSG00000130635	COL5A1	protein_coding	ENSG00000108924	HLF	protein_coding	35	1.09939e-05	3.12764e-05	23
ENSG00000130635	COL5A1	protein_coding	ENSG00000163359	COL6A3	protein_coding	35	1.09939e-05	3.12764e-05	32
ENSG00000130635	COL5A1	protein_coding	ENSG00000167986	DDB1	protein_coding	35	1.09939e-05	3.12764e-05	14
ENSG00000130635	COL5A1	protein_coding	ENSG00000184939	ZFP90	protein_coding	65	1.10102e-05	3.12764e-05	20
ENSG00000130635	COL5A1	protein_coding	ENSG00000054690	PLEKHH1	protein_coding	76	1.12501e-05	3.17997e-05	20
ENSG00000130635	COL5A1	protein_coding	ENSG00000113790	EHHADH	protein_coding	26	1.12612e-05	3.18069e-05	13
ENSG00000130635	COL5A1	protein_coding	ENSG00000137700	SLC37A4	protein_coding	26	1.12612e-05	3.18069e-05	20
ENSG00000130635	COL5A1	protein_coding	ENSG00000169217	CD2BP2	protein_coding	26	1.12612e-05	3.18069e-05	13
ENSG00000130635	COL5A1	protein_coding	ENSG00000176845	METRNL	protein_coding	24	1.12649e-05	3.18069e-05	22
ENSG00000130635	COL5A1	protein_coding	ENSG00000111412	C12orf49	protein_coding	73	1.13166e-05	3.18665e-05	11
ENSG00000130635	COL5A1	protein_coding	ENSG00000182621	PLCB1	protein_coding	73	1.13166e-05	3.18665e-05	17
ENSG00000130635	COL5A1	protein_coding	ENSG00000077235	GTF3C1	protein_coding	39	1.14981e-05	3.23286e-05	22
ENSG00000130635	COL5A1	protein_coding	ENSG00000120708	TGFBI	protein_coding	39	1.14981e-05	3.23286e-05	27
ENSG00000130635	COL5A1	protein_coding	ENSG00000182087	TMEM259	protein_coding	39	1.14981e-05	3.23286e-05	16
ENSG00000130635	COL5A1	protein_coding	ENSG00000113048	MRPS27	protein_coding	53	1.15454e-05	3.23881e-05	15
ENSG00000130635	COL5A1	protein_coding	ENSG00000140750	ARHGAP17	protein_coding	53	1.15454e-05	3.23881e-05	22
ENSG00000130635	COL5A1	protein_coding	ENSG00000163378	EOGT	protein_coding	53	1.15454e-05	3.23881e-05	23
ENSG00000130635	COL5A1	protein_coding	ENSG00000105656	ELL	protein_coding	63	1.15588e-05	3.23881e-05	23
ENSG00000130635	COL5A1	protein_coding	ENSG00000188647	PTAR1	protein_coding	118	1.16321e-05	3.25331e-05	13
ENSG00000130635	COL5A1	protein_coding	ENSG00000198625	MDM4	protein_coding	80	1.19076e-05	3.32786e-05	13
ENSG00000130635	COL5A1	protein_coding	ENSG00000100897	DCAF11	protein_coding	48	1.19243e-05	3.33002e-05	19
ENSG00000130635	COL5A1	protein_coding	ENSG00000125347	IRF1	protein_coding	48	1.19243e-05	3.33002e-05	16
ENSG00000130635	COL5A1	protein_coding	ENSG00000197818	SLC9A8	protein_coding	61	1.19567e-05	3.33406e-05	12
ENSG00000130635	COL5A1	protein_coding	ENSG00000101150	TPD52L2	protein_coding	55	1.19839e-05	3.33914e-05	16
ENSG00000130635	COL5A1	protein_coding	ENSG00000120253	NUP43	protein_coding	55	1.19839e-05	3.33914e-05	12
ENSG00000130635	COL5A1	protein_coding	ENSG00000183726	TMEM50A	protein_coding	55	1.19839e-05	3.33914e-05	13
ENSG00000130635	COL5A1	protein_coding	ENSG00000116005	PCYOX1	protein_coding	68	1.19869e-05	3.33914e-05	15
ENSG00000130635	COL5A1	protein_coding	ENSG00000144560	VGLL4	protein_coding	68	1.19869e-05	3.33914e-05	25
ENSG00000130635	COL5A1	protein_coding	ENSG00000196396	PTPN1	protein_coding	68	1.19869e-05	3.33914e-05	24
ENSG00000130635	COL5A1	protein_coding	ENSG00000137962	ARHGAP29	protein_coding	59	1.21754e-05	3.37731e-05	28
ENSG00000130635	COL5A1	protein_coding	ENSG00000133466	C1QTNF6	protein_coding	57	1.21906e-05	3.37901e-05	32
ENSG00000130635	COL5A1	protein_coding	ENSG00000154370	TRIM11	protein_coding	42	1.23976e-05	3.43382e-05	22
ENSG00000130635	COL5A1	protein_coding	ENSG00000157851	DPYSL5	protein_coding	42	1.23976e-05	3.43382e-05	17
ENSG00000130635	COL5A1	protein_coding	ENSG00000134780	DAGLA	protein_coding	45	1.24936e-05	3.45526e-05	14
ENSG00000130635	COL5A1	protein_coding	ENSG00000139629	GALNT6	protein_coding	45	1.24936e-05	3.45526e-05	15
ENSG00000130635	COL5A1	protein_coding	ENSG00000120063	GNA13	protein_coding	77	1.25043e-05	3.45526e-05	24
ENSG00000130635	COL5A1	protein_coding	ENSG00000158769	F11R	protein_coding	77	1.25043e-05	3.45526e-05	21
ENSG00000130635	COL5A1	protein_coding	ENSG00000149532	CPSF7	protein_coding	71	1.25702e-05	3.46613e-05	11
ENSG00000130635	COL5A1	protein_coding	ENSG00000158528	PPP1R9A	protein_coding	71	1.25702e-05	3.46613e-05	19
ENSG00000130635	COL5A1	protein_coding	ENSG00000158987	RAPGEF6	protein_coding	71	1.25702e-05	3.46613e-05	9
ENSG00000130635	COL5A1	protein_coding	ENSG00000135823	STX6	protein_coding	90	1.2632e-05	3.47544e-05	13
ENSG00000130635	COL5A1	protein_coding	ENSG00000170113	NIPA1	protein_coding	90	1.2632e-05	3.47544e-05	12
ENSG00000130635	COL5A1	protein_coding	ENSG00000162522	KIAA1522	protein_coding	74	1.27386e-05	3.49958e-05	18
ENSG00000130635	COL5A1	protein_coding	ENSG00000144597	EAF1	protein_coding	85	1.28143e-05	3.51778e-05	10
ENSG00000130635	COL5A1	protein_coding	ENSG00000156639	ZFAND3	protein_coding	66	1.28788e-05	3.53288e-05	21
ENSG00000130635	COL5A1	protein_coding	ENSG00000112685	EXOC2	protein_coding	50	1.30607e-05	3.58013e-05	14
ENSG00000130635	COL5A1	protein_coding	ENSG00000138821	SLC39A8	protein_coding	50	1.30607e-05	3.58013e-05	17
ENSG00000130635	COL5A1	protein_coding	ENSG00000152104	PTPN14	protein_coding	50	1.30607e-05	3.58013e-05	25
ENSG00000130635	COL5A1	protein_coding	ENSG00000155324	GRAMD2B	protein_coding	50	1.30607e-05	3.58013e-05	16
ENSG00000130635	COL5A1	protein_coding	ENSG00000183060	LYSMD4	protein_coding	50	1.30607e-05	3.58013e-05	9
ENSG00000130635	COL5A1	protein_coding	ENSG00000166289	PLEKHF1	protein_coding	17	1.31224e-05	3.58383e-05	14
ENSG00000130635	COL5A1	protein_coding	ENSG00000100239	PPP6R2	protein_coding	38	1.32021e-05	3.60295e-05	16
ENSG00000130635	COL5A1	protein_coding	ENSG00000164855	TMEM184A	protein_coding	38	1.32021e-05	3.60295e-05	18
ENSG00000130635	COL5A1	protein_coding	ENSG00000168487	BMP1	protein_coding	38	1.32021e-05	3.60295e-05	30
ENSG00000130635	COL5A1	protein_coding	ENSG00000172830	SSH3	protein_coding	38	1.32021e-05	3.60295e-05	14
ENSG00000130635	COL5A1	protein_coding	ENSG00000183048	SLC25A10	protein_coding	38	1.32021e-05	3.60295e-05	23
ENSG00000130635	COL5A1	protein_coding	ENSG00000185340	GAS2L1	protein_coding	38	1.32021e-05	3.60295e-05	21
ENSG00000130635	COL5A1	protein_coding	ENSG00000205659	LIN52	protein_coding	38	1.32021e-05	3.60295e-05	10
ENSG00000130635	COL5A1	protein_coding	ENSG00000117899	MESD	protein_coding	64	1.36528e-05	3.7069e-05	8
ENSG00000130635	COL5A1	protein_coding	ENSG00000019582	CD74	protein_coding	33	1.37032e-05	3.71787e-05	19
ENSG00000130635	COL5A1	protein_coding	ENSG00000089693	MLF2	protein_coding	33	1.37032e-05	3.71787e-05	17
ENSG00000130635	COL5A1	protein_coding	ENSG00000128340	RAC2	protein_coding	33	1.37032e-05	3.71787e-05	25
ENSG00000130635	COL5A1	protein_coding	ENSG00000175264	CHST1	protein_coding	33	1.37032e-05	3.71787e-05	27
ENSG00000130635	COL5A1	protein_coding	ENSG00000110048	OSBP	protein_coding	69	1.37925e-05	3.7312e-05	13
ENSG00000130635	COL5A1	protein_coding	ENSG00000133789	SWAP70	protein_coding	69	1.37925e-05	3.7312e-05	24
ENSG00000130635	COL5A1	protein_coding	ENSG00000186480	INSIG1	protein_coding	69	1.37925e-05	3.7312e-05	10
ENSG00000130635	COL5A1	protein_coding	ENSG00000100330	MTMR3	protein_coding	78	1.3824e-05	3.73158e-05	13
ENSG00000130635	COL5A1	protein_coding	ENSG00000170027	YWHAG	protein_coding	78	1.3824e-05	3.73158e-05	23
ENSG00000130635	COL5A1	protein_coding	ENSG00000120685	PROSER1	protein_coding	52	1.39391e-05	3.75719e-05	10
ENSG00000130635	COL5A1	protein_coding	ENSG00000130396	AFDN	protein_coding	82	1.41586e-05	3.81359e-05	11
ENSG00000130635	COL5A1	protein_coding	ENSG00000131791	PRKAB2	protein_coding	82	1.41586e-05	3.81359e-05	19
ENSG00000130635	COL5A1	protein_coding	ENSG00000181019	NQO1	protein_coding	47	1.41968e-05	3.81834e-05	21
ENSG00000130635	COL5A1	protein_coding	ENSG00000110906	KCTD10	protein_coding	72	1.42537e-05	3.83088e-05	25
ENSG00000130635	COL5A1	protein_coding	ENSG00000043355	ZIC2	protein_coding	41	1.44468e-05	3.87997e-05	14
ENSG00000130635	COL5A1	protein_coding	ENSG00000076067	RBMS2	protein_coding	41	1.44468e-05	3.87997e-05	25
ENSG00000130635	COL5A1	protein_coding	ENSG00000123358	NR4A1	protein_coding	41	1.44468e-05	3.87997e-05	18
ENSG00000130635	COL5A1	protein_coding	ENSG00000154945	ANKRD40	protein_coding	54	1.45396e-05	3.89645e-05	22
ENSG00000130635	COL5A1	protein_coding	ENSG00000182253	SYNM	protein_coding	60	1.47009e-05	3.93683e-05	22
ENSG00000130635	COL5A1	protein_coding	ENSG00000182871	COL18A1	protein_coding	44	1.47298e-05	3.94173e-05	28
ENSG00000130635	COL5A1	protein_coding	ENSG00000064607	SUGP2	protein_coding	56	1.48587e-05	3.97337e-05	9
ENSG00000130635	COL5A1	protein_coding	ENSG00000139722	VPS37B	protein_coding	58	1.49057e-05	3.98307e-05	15
ENSG00000130635	COL5A1	protein_coding	ENSG00000249115	HAUS5	protein_coding	58	1.49057e-05	3.98307e-05	16
ENSG00000130635	COL5A1	protein_coding	ENSG00000068024	HDAC4	protein_coding	67	1.49459e-05	3.98808e-05	17
ENSG00000130635	COL5A1	protein_coding	ENSG00000092199	HNRNPC	protein_coding	67	1.49459e-05	3.98808e-05	18
ENSG00000130635	COL5A1	protein_coding	ENSG00000123159	GIPC1	protein_coding	37	1.50989e-05	4.02313e-05	18
ENSG00000130635	COL5A1	protein_coding	ENSG00000126822	PLEKHG3	protein_coding	37	1.50989e-05	4.02313e-05	18
ENSG00000130635	COL5A1	protein_coding	ENSG00000133275	CSNK1G2	protein_coding	37	1.50989e-05	4.02313e-05	15
ENSG00000130635	COL5A1	protein_coding	ENSG00000149503	INCENP	protein_coding	37	1.50989e-05	4.02313e-05	16
ENSG00000130635	COL5A1	protein_coding	ENSG00000204084	INPP5B	protein_coding	37	1.50989e-05	4.02313e-05	17
ENSG00000130635	COL5A1	protein_coding	ENSG00000088833	NSFL1C	protein_coding	32	1.51627e-05	4.0257e-05	8
ENSG00000130635	COL5A1	protein_coding	ENSG00000105281	SLC1A5	protein_coding	32	1.51627e-05	4.0257e-05	21
ENSG00000130635	COL5A1	protein_coding	ENSG00000154856	APCDD1	protein_coding	32	1.51627e-05	4.0257e-05	24
ENSG00000130635	COL5A1	protein_coding	ENSG00000185324	CDK10	protein_coding	32	1.51627e-05	4.0257e-05	19
ENSG00000130635	COL5A1	protein_coding	ENSG00000124198	ARFGEF2	protein_coding	83	1.53315e-05	4.05892e-05	14
ENSG00000130635	COL5A1	protein_coding	ENSG00000186918	ZNF395	protein_coding	83	1.53315e-05	4.05892e-05	15
ENSG00000130635	COL5A1	protein_coding	ENSG00000104343	UBE2W	protein_coding	88	1.55756e-05	4.11767e-05	11
ENSG00000130635	COL5A1	protein_coding	ENSG00000150347	ARID5B	protein_coding	88	1.55756e-05	4.11767e-05	26
ENSG00000130635	COL5A1	protein_coding	ENSG00000088808	PPP1R13B	protein_coding	49	1.56439e-05	4.12986e-05	11
ENSG00000130635	COL5A1	protein_coding	ENSG00000172818	OVOL1	protein_coding	49	1.56439e-05	4.12986e-05	17
ENSG00000130635	COL5A1	protein_coding	ENSG00000106609	TMEM248	protein_coding	76	1.58631e-05	4.18178e-05	12
ENSG00000130635	COL5A1	protein_coding	ENSG00000133193	FAM104A	protein_coding	65	1.59893e-05	4.21206e-05	14
ENSG00000130635	COL5A1	protein_coding	ENSG00000106780	MEGF9	protein_coding	89	1.64864e-05	4.33994e-05	11
ENSG00000130635	COL5A1	protein_coding	ENSG00000103353	UBFD1	protein_coding	84	1.65277e-05	4.34773e-05	18
ENSG00000130635	COL5A1	protein_coding	ENSG00000104825	NFKBIB	protein_coding	18	1.65913e-05	4.36138e-05	15
ENSG00000130635	COL5A1	protein_coding	ENSG00000173702	MUC13	protein_coding	18	1.65913e-05	4.36138e-05	15
ENSG00000130635	COL5A1	protein_coding	ENSG00000071054	MAP4K4	protein_coding	80	1.6641e-05	4.36826e-05	28
ENSG00000130635	COL5A1	protein_coding	ENSG00000010803	SCMH1	protein_coding	31	1.6667e-05	4.372e-05	14
ENSG00000130635	COL5A1	protein_coding	ENSG00000132879	FBXO44	protein_coding	31	1.6667e-05	4.372e-05	18
ENSG00000130635	COL5A1	protein_coding	ENSG00000155366	RHOC	protein_coding	31	1.6667e-05	4.372e-05	19
ENSG00000130635	COL5A1	protein_coding	ENSG00000010322	NISCH	protein_coding	40	1.67806e-05	4.3925e-05	16
ENSG00000130635	COL5A1	protein_coding	ENSG00000106615	RHEB	protein_coding	40	1.67806e-05	4.3925e-05	12
ENSG00000130635	COL5A1	protein_coding	ENSG00000164379	FOXQ1	protein_coding	40	1.67806e-05	4.3925e-05	19
ENSG00000130635	COL5A1	protein_coding	ENSG00000253368	TRNP1	protein_coding	40	1.67806e-05	4.3925e-05	15
ENSG00000130635	COL5A1	protein_coding	ENSG00000079459	FDFT1	protein_coding	46	1.68576e-05	4.40026e-05	20
ENSG00000130635	COL5A1	protein_coding	ENSG00000114853	ZBTB47	protein_coding	46	1.68576e-05	4.40026e-05	25
ENSG00000130635	COL5A1	protein_coding	ENSG00000163945	UVSSA	protein_coding	46	1.68576e-05	4.40026e-05	10
ENSG00000130635	COL5A1	protein_coding	ENSG00000089356	FXYD3	protein_coding	36	1.71974e-05	4.47952e-05	22
ENSG00000130635	COL5A1	protein_coding	ENSG00000115468	EFHD1	protein_coding	36	1.71974e-05	4.47952e-05	25
ENSG00000130635	COL5A1	protein_coding	ENSG00000141551	CSNK1D	protein_coding	36	1.71974e-05	4.47952e-05	11
ENSG00000130635	COL5A1	protein_coding	ENSG00000162817	C1orf115	protein_coding	36	1.71974e-05	4.47952e-05	12
ENSG00000130635	COL5A1	protein_coding	ENSG00000172137	CALB2	protein_coding	36	1.71974e-05	4.47952e-05	24
ENSG00000130635	COL5A1	protein_coding	ENSG00000172270	BSG	protein_coding	36	1.71974e-05	4.47952e-05	17
ENSG00000130635	COL5A1	protein_coding	ENSG00000107954	NEURL1	protein_coding	43	1.7317e-05	4.49179e-05	14
ENSG00000130635	COL5A1	protein_coding	ENSG00000136875	PRPF4	protein_coding	43	1.7317e-05	4.49179e-05	14
ENSG00000130635	COL5A1	protein_coding	ENSG00000089057	SLC23A2	protein_coding	77	1.75581e-05	4.54798e-05	22
ENSG00000130635	COL5A1	protein_coding	ENSG00000278540	ACACA	protein_coding	77	1.75581e-05	4.54798e-05	8
ENSG00000130635	COL5A1	protein_coding	ENSG00000059804	SLC2A3	protein_coding	71	1.78901e-05	4.62752e-05	29
ENSG00000130635	COL5A1	protein_coding	ENSG00000066044	ELAVL1	protein_coding	71	1.78901e-05	4.62752e-05	15
ENSG00000130635	COL5A1	protein_coding	ENSG00000160352	ZNF714	protein_coding	71	1.78901e-05	4.62752e-05	6
ENSG00000130635	COL5A1	protein_coding	ENSG00000125266	EFNB2	protein_coding	74	1.7995e-05	4.64496e-05	29
ENSG00000130635	COL5A1	protein_coding	ENSG00000137203	TFAP2A	protein_coding	59	1.80249e-05	4.64945e-05	16
ENSG00000130635	COL5A1	protein_coding	ENSG00000186187	ZNRF1	protein_coding	59	1.80249e-05	4.64945e-05	15
ENSG00000130635	COL5A1	protein_coding	ENSG00000144524	COPS7B	protein_coding	55	1.80632e-05	4.65287e-05	9
ENSG00000130635	COL5A1	protein_coding	ENSG00000173166	RAPH1	protein_coding	105	1.8143e-05	4.67019e-05	23
ENSG00000130635	COL5A1	protein_coding	ENSG00000139624	CERS5	protein_coding	30	1.81883e-05	4.67861e-05	18
ENSG00000130635	COL5A1	protein_coding	ENSG00000166333	ILK	protein_coding	30	1.81883e-05	4.67861e-05	27
ENSG00000130635	COL5A1	protein_coding	ENSG00000175782	SLC35E3	protein_coding	30	1.81883e-05	4.67861e-05	5
ENSG00000130635	COL5A1	protein_coding	ENSG00000011114	BTBD7	protein_coding	104	1.81907e-05	4.67861e-05	17
ENSG00000130635	COL5A1	protein_coding	ENSG00000106012	IQCE	protein_coding	57	1.81993e-05	4.67861e-05	13
ENSG00000130635	COL5A1	protein_coding	ENSG00000125818	PSMF1	protein_coding	66	1.85766e-05	4.76202e-05	8
ENSG00000130635	COL5A1	protein_coding	ENSG00000125952	MAX	protein_coding	66	1.85766e-05	4.76202e-05	18
ENSG00000130635	COL5A1	protein_coding	ENSG00000182606	TRAK1	protein_coding	66	1.85766e-05	4.76202e-05	15
ENSG00000130635	COL5A1	protein_coding	ENSG00000213694	S1PR3	protein_coding	66	1.85766e-05	4.76202e-05	29
ENSG00000130635	COL5A1	protein_coding	ENSG00000224470	ATXN1L	protein_coding	66	1.85766e-05	4.76202e-05	15
ENSG00000130635	COL5A1	protein_coding	ENSG00000241258	CRCP	protein_coding	66	1.85766e-05	4.76202e-05	10
ENSG00000130635	COL5A1	protein_coding	ENSG00000072135	PTPN18	protein_coding	48	1.86901e-05	4.77137e-05	18
ENSG00000130635	COL5A1	protein_coding	ENSG00000167595	PROSER3	protein_coding	48	1.86901e-05	4.77137e-05	16
ENSG00000130635	COL5A1	protein_coding	ENSG00000227500	SCAMP4	protein_coding	48	1.86901e-05	4.77137e-05	14
ENSG00000130635	COL5A1	protein_coding	ENSG00000241978	AKAP2	protein_coding	92	1.90976e-05	4.86537e-05	25
ENSG00000130635	COL5A1	protein_coding	ENSG00000104880	ARHGEF18	protein_coding	39	1.94273e-05	4.94598e-05	20
ENSG00000130635	COL5A1	protein_coding	ENSG00000136720	HS6ST1	protein_coding	39	1.94273e-05	4.94598e-05	21
ENSG00000130635	COL5A1	protein_coding	ENSG00000268861	AC008878.3	protein_coding	39	1.94273e-05	4.94598e-05	17
ENSG00000130635	COL5A1	protein_coding	ENSG00000066322	ELOVL1	protein_coding	35	1.95031e-05	4.95509e-05	19
ENSG00000130635	COL5A1	protein_coding	ENSG00000270800	RPS10-NUDT3	protein_coding	35	1.95031e-05	4.95509e-05	13
ENSG00000130635	COL5A1	protein_coding	ENSG00000163283	ALPP	protein_coding	19	1.95729e-05	4.96604e-05	12
ENSG00000130635	COL5A1	protein_coding	ENSG00000093000	NUP50	protein_coding	82	1.96551e-05	4.98349e-05	16
ENSG00000130635	COL5A1	protein_coding	ENSG00000106263	EIF3B	protein_coding	29	1.96907e-05	4.98912e-05	12
ENSG00000130635	COL5A1	protein_coding	ENSG00000196689	TRPV1	protein_coding	29	1.96907e-05	4.98912e-05	9
ENSG00000130635	COL5A1	protein_coding	ENSG00000101290	CDS2	protein_coding	69	1.9693e-05	4.98912e-05	15
ENSG00000130635	COL5A1	protein_coding	ENSG00000204160	ZDHHC18	protein_coding	64	1.97912e-05	5.00435e-05	20
ENSG00000130635	COL5A1	protein_coding	ENSG00000053254	FOXN3	protein_coding	93	1.9905e-05	5.0297e-05	23
ENSG00000130635	COL5A1	protein_coding	ENSG00000176542	USF3	protein_coding	93	1.9905e-05	5.0297e-05	15
ENSG00000130635	COL5A1	protein_coding	ENSG00000122515	ZMIZ2	protein_coding	45	1.99642e-05	5.03781e-05	15
ENSG00000130635	COL5A1	protein_coding	ENSG00000137094	DNAJB5	protein_coding	45	1.99642e-05	5.03781e-05	25
ENSG00000130635	COL5A1	protein_coding	ENSG00000142166	IFNAR1	protein_coding	75	2.00469e-05	5.05182e-05	18
ENSG00000130635	COL5A1	protein_coding	ENSG00000161202	DVL3	protein_coding	75	2.00469e-05	5.05182e-05	20
ENSG00000130635	COL5A1	protein_coding	ENSG00000138166	DUSP5	protein_coding	50	2.0163e-05	5.0742e-05	24
ENSG00000130635	COL5A1	protein_coding	ENSG00000144824	PHLDB2	protein_coding	50	2.0163e-05	5.0742e-05	26
ENSG00000130635	COL5A1	protein_coding	ENSG00000143079	CTTNBP2NL	protein_coding	72	2.01819e-05	5.0742e-05	25
ENSG00000130635	COL5A1	protein_coding	ENSG00000146373	RNF217	protein_coding	72	2.01819e-05	5.0742e-05	23
ENSG00000130635	COL5A1	protein_coding	ENSG00000133243	BTBD2	protein_coding	42	2.03004e-05	5.09498e-05	12
ENSG00000130635	COL5A1	protein_coding	ENSG00000176022	B3GALT6	protein_coding	42	2.03004e-05	5.09498e-05	12
ENSG00000130635	COL5A1	protein_coding	ENSG00000140950	TLDC1	protein_coding	62	2.08079e-05	5.2153e-05	20
ENSG00000130635	COL5A1	protein_coding	ENSG00000142528	ZNF473	protein_coding	62	2.08079e-05	5.2153e-05	15
ENSG00000130635	COL5A1	protein_coding	ENSG00000166311	SMPD1	protein_coding	28	2.1129e-05	5.28865e-05	21
ENSG00000130635	COL5A1	protein_coding	ENSG00000143776	CDC42BPA	protein_coding	83	2.12182e-05	5.30741e-05	21
ENSG00000130635	COL5A1	protein_coding	ENSG00000097096	SYDE2	protein_coding	52	2.12385e-05	5.30891e-05	16
ENSG00000130635	COL5A1	protein_coding	ENSG00000100226	GTPBP1	protein_coding	52	2.12385e-05	5.30891e-05	20
ENSG00000130635	COL5A1	protein_coding	ENSG00000238227	TMEM250	protein_coding	52	2.12385e-05	5.30891e-05	16
ENSG00000130635	COL5A1	protein_coding	ENSG00000136935	GOLGA1	protein_coding	67	2.14211e-05	5.34377e-05	10
ENSG00000130635	COL5A1	protein_coding	ENSG00000157087	ATP2B2	protein_coding	67	2.14211e-05	5.34377e-05	13
ENSG00000130635	COL5A1	protein_coding	ENSG00000104369	JPH1	protein_coding	60	2.15746e-05	5.37485e-05	17
ENSG00000130635	COL5A1	protein_coding	ENSG00000146674	IGFBP3	protein_coding	60	2.15746e-05	5.37485e-05	27
ENSG00000130635	COL5A1	protein_coding	ENSG00000153815	CMIP	protein_coding	60	2.15746e-05	5.37485e-05	22
ENSG00000130635	COL5A1	protein_coding	ENSG00000140600	SH3GL3	protein_coding	20	2.19307e-05	5.4526e-05	14
ENSG00000130635	COL5A1	protein_coding	ENSG00000040275	SPDL1	protein_coding	34	2.20174e-05	5.4705e-05	16
ENSG00000130635	COL5A1	protein_coding	ENSG00000117226	GBP3	protein_coding	34	2.20174e-05	5.4705e-05	15
ENSG00000130635	COL5A1	protein_coding	ENSG00000143093	STRIP1	protein_coding	34	2.20174e-05	5.4705e-05	16
ENSG00000130635	COL5A1	protein_coding	ENSG00000151224	MAT1A	protein_coding	34	2.20174e-05	5.4705e-05	18
ENSG00000130635	COL5A1	protein_coding	ENSG00000185924	RTN4RL1	protein_coding	34	2.20174e-05	5.4705e-05	17
ENSG00000130635	COL5A1	protein_coding	ENSG00000099308	MAST3	protein_coding	58	2.20409e-05	5.4705e-05	14
ENSG00000130635	COL5A1	protein_coding	ENSG00000151148	UBE3B	protein_coding	58	2.20409e-05	5.4705e-05	12
ENSG00000130635	COL5A1	protein_coding	ENSG00000011304	PTBP1	protein_coding	56	2.21623e-05	5.48086e-05	15
ENSG00000130635	COL5A1	protein_coding	ENSG00000160094	ZNF362	protein_coding	56	2.21623e-05	5.48086e-05	22
ENSG00000130635	COL5A1	protein_coding	ENSG00000160685	ZBTB7B	protein_coding	56	2.21623e-05	5.48086e-05	17
ENSG00000130635	COL5A1	protein_coding	ENSG00000143067	ZNF697	protein_coding	76	2.22134e-05	5.48255e-05	21
ENSG00000130635	COL5A1	protein_coding	ENSG00000164924	YWHAZ	protein_coding	76	2.22134e-05	5.48255e-05	17
ENSG00000130635	COL5A1	protein_coding	ENSG00000167196	FBXO22	protein_coding	47	2.22728e-05	5.48992e-05	15
ENSG00000130635	COL5A1	protein_coding	ENSG00000167535	CACNB3	protein_coding	47	2.22728e-05	5.48992e-05	23
ENSG00000130635	COL5A1	protein_coding	ENSG00000197324	LRP10	protein_coding	47	2.22728e-05	5.48992e-05	22
ENSG00000130635	COL5A1	protein_coding	ENSG00000161203	AP2M1	protein_coding	38	2.24155e-05	5.51412e-05	15
ENSG00000130635	COL5A1	protein_coding	ENSG00000175463	TBC1D10C	protein_coding	10	2.24283e-05	5.51412e-05	18
ENSG00000130635	COL5A1	protein_coding	ENSG00000163884	KLF15	protein_coding	27	2.24477e-05	5.51475e-05	19
ENSG00000130635	COL5A1	protein_coding	ENSG00000124151	NCOA3	protein_coding	89	2.26058e-05	5.54992e-05	17
ENSG00000130635	COL5A1	protein_coding	ENSG00000005893	LAMP2	protein_coding	73	2.26331e-05	5.55295e-05	17
ENSG00000130635	COL5A1	protein_coding	ENSG00000066117	SMARCD1	protein_coding	73	2.26331e-05	5.55295e-05	12
ENSG00000130635	COL5A1	protein_coding	ENSG00000103489	XYLT1	protein_coding	73	2.26331e-05	5.55295e-05	26
ENSG00000130635	COL5A1	protein_coding	ENSG00000172765	TMCC1	protein_coding	73	2.26331e-05	5.55295e-05	21
ENSG00000130635	COL5A1	protein_coding	ENSG00000167244	IGF2	protein_coding	84	2.28079e-05	5.5811e-05	28
ENSG00000130635	COL5A1	protein_coding	ENSG00000198815	FOXJ3	protein_coding	84	2.28079e-05	5.5811e-05	17
ENSG00000130635	COL5A1	protein_coding	ENSG00000130962	PRRG1	protein_coding	65	2.30184e-05	5.62521e-05	22
ENSG00000130635	COL5A1	protein_coding	ENSG00000147526	TACC1	protein_coding	98	2.31691e-05	5.65831e-05	25
ENSG00000130635	COL5A1	protein_coding	ENSG00000090061	CCNK	protein_coding	44	2.3581e-05	5.75513e-05	16
ENSG00000130635	COL5A1	protein_coding	ENSG00000116584	ARHGEF2	protein_coding	44	2.3581e-05	5.75513e-05	16
ENSG00000130635	COL5A1	protein_coding	ENSG00000213246	SUPT4H1	protein_coding	44	2.3581e-05	5.75513e-05	13
ENSG00000130635	COL5A1	protein_coding	ENSG00000240230	COX19	protein_coding	44	2.3581e-05	5.75513e-05	15
ENSG00000130635	COL5A1	protein_coding	ENSG00000113196	HAND1	protein_coding	26	2.35811e-05	5.75513e-05	15
ENSG00000130635	COL5A1	protein_coding	ENSG00000140983	RHOT2	protein_coding	26	2.35811e-05	5.75513e-05	18
ENSG00000130635	COL5A1	protein_coding	ENSG00000172831	CES2	protein_coding	26	2.35811e-05	5.75513e-05	11
ENSG00000130635	COL5A1	protein_coding	ENSG00000176108	CHMP6	protein_coding	26	2.35811e-05	5.75513e-05	12
ENSG00000130635	COL5A1	protein_coding	ENSG00000074319	TSG101	protein_coding	21	2.36167e-05	5.75513e-05	17
ENSG00000130635	COL5A1	protein_coding	ENSG00000141971	MVB12A	protein_coding	21	2.36167e-05	5.75513e-05	14
ENSG00000130635	COL5A1	protein_coding	ENSG00000196712	NF1	protein_coding	99	2.36245e-05	5.75513e-05	19
ENSG00000130635	COL5A1	protein_coding	ENSG00000137497	NUMA1	protein_coding	41	2.37293e-05	5.75513e-05	20
ENSG00000130635	COL5A1	protein_coding	ENSG00000185442	FAM174B	protein_coding	41	2.37293e-05	5.75513e-05	17
ENSG00000130635	COL5A1	protein_coding	ENSG00000154380	ENAH	protein_coding	107	2.41529e-05	5.84481e-05	23
ENSG00000130635	COL5A1	protein_coding	ENSG00000148925	BTBD10	protein_coding	49	2.41594e-05	5.84481e-05	16
ENSG00000130635	COL5A1	protein_coding	ENSG00000167173	C15orf39	protein_coding	49	2.41594e-05	5.84481e-05	22
ENSG00000130635	COL5A1	protein_coding	ENSG00000188997	KCTD21	protein_coding	49	2.41594e-05	5.84481e-05	17
ENSG00000130635	COL5A1	protein_coding	ENSG00000197045	GMFB	protein_coding	85	2.44153e-05	5.89297e-05	16
ENSG00000130635	COL5A1	protein_coding	ENSG00000117222	RBBP5	protein_coding	63	2.44249e-05	5.89297e-05	13
ENSG00000130635	COL5A1	protein_coding	ENSG00000183826	BTBD9	protein_coding	63	2.44249e-05	5.89297e-05	10
ENSG00000130635	COL5A1	protein_coding	ENSG00000103174	NAGPA	protein_coding	25	2.44536e-05	5.89297e-05	13
ENSG00000130635	COL5A1	protein_coding	ENSG00000105701	FKBP8	protein_coding	25	2.44536e-05	5.89297e-05	12
ENSG00000130635	COL5A1	protein_coding	ENSG00000170577	SIX2	protein_coding	25	2.44536e-05	5.89297e-05	23
ENSG00000130635	COL5A1	protein_coding	ENSG00000177380	PPFIA3	protein_coding	25	2.44536e-05	5.89297e-05	13
ENSG00000130635	COL5A1	protein_coding	ENSG00000164574	GALNT10	protein_coding	77	2.44883e-05	5.89297e-05	26
ENSG00000130635	COL5A1	protein_coding	ENSG00000100288	CHKB	protein_coding	22	2.46461e-05	5.91793e-05	16
ENSG00000130635	COL5A1	protein_coding	ENSG00000090530	P3H2	protein_coding	33	2.47358e-05	5.93563e-05	24
ENSG00000130635	COL5A1	protein_coding	ENSG00000108176	DNAJC12	protein_coding	33	2.47358e-05	5.93563e-05	19
ENSG00000130635	COL5A1	protein_coding	ENSG00000136908	DPM2	protein_coding	33	2.47358e-05	5.93563e-05	20
ENSG00000130635	COL5A1	protein_coding	ENSG00000146112	PPP1R18	protein_coding	33	2.47358e-05	5.93563e-05	26
ENSG00000130635	COL5A1	protein_coding	ENSG00000160570	DEDD2	protein_coding	33	2.47358e-05	5.93563e-05	14
ENSG00000130635	COL5A1	protein_coding	ENSG00000164061	BSN	protein_coding	33	2.47358e-05	5.93563e-05	17
ENSG00000130635	COL5A1	protein_coding	ENSG00000213614	HEXA	protein_coding	33	2.47358e-05	5.93563e-05	17
ENSG00000130635	COL5A1	protein_coding	ENSG00000134452	FBXO18	protein_coding	24	2.49811e-05	5.96753e-05	18
ENSG00000130635	COL5A1	protein_coding	ENSG00000142347	MYO1F	protein_coding	24	2.49811e-05	5.96753e-05	26
ENSG00000130635	COL5A1	protein_coding	ENSG00000181577	C6orf223	protein_coding	24	2.49811e-05	5.96753e-05	16
ENSG00000130635	COL5A1	protein_coding	ENSG00000185670	ZBTB3	protein_coding	24	2.49811e-05	5.96753e-05	18
ENSG00000130635	COL5A1	protein_coding	ENSG00000177106	EPS8L2	protein_coding	23	2.50747e-05	5.97453e-05	20
ENSG00000130635	COL5A1	protein_coding	ENSG00000185359	HGS	protein_coding	23	2.50747e-05	5.97453e-05	13
ENSG00000130635	COL5A1	protein_coding	ENSG00000143442	POGZ	protein_coding	71	2.5269e-05	6.01312e-05	16
ENSG00000130635	COL5A1	protein_coding	ENSG00000135926	TMBIM1	protein_coding	51	2.55728e-05	6.08152e-05	18
ENSG00000130635	COL5A1	protein_coding	ENSG00000179348	GATA2	protein_coding	51	2.55728e-05	6.08152e-05	21
ENSG00000130635	COL5A1	protein_coding	ENSG00000184678	HIST2H2BE	protein_coding	51	2.55728e-05	6.08152e-05	12
ENSG00000130635	COL5A1	protein_coding	ENSG00000277363	SRCIN1	protein_coding	51	2.55728e-05	6.08152e-05	14
ENSG00000130635	COL5A1	protein_coding	ENSG00000110092	CCND1	protein_coding	86	2.60308e-05	6.17463e-05	20
ENSG00000130635	COL5A1	protein_coding	ENSG00000128595	CALU	protein_coding	86	2.60308e-05	6.17463e-05	31
ENSG00000130635	COL5A1	protein_coding	ENSG00000091436	MAP3K20	protein_coding	92	2.60389e-05	6.17463e-05	25
ENSG00000130635	COL5A1	protein_coding	ENSG00000157654	PALM2-AKAP2	protein_coding	92	2.60389e-05	6.17463e-05	30
ENSG00000130635	COL5A1	protein_coding	ENSG00000141279	NPEPPS	protein_coding	59	2.64164e-05	6.25014e-05	18
ENSG00000130635	COL5A1	protein_coding	ENSG00000127241	MASP1	protein_coding	46	2.64756e-05	6.26017e-05	18
ENSG00000130635	COL5A1	protein_coding	ENSG00000170537	TMC7	protein_coding	46	2.64756e-05	6.26017e-05	24
ENSG00000130635	COL5A1	protein_coding	ENSG00000152256	PDK1	protein_coding	53	2.64914e-05	6.26017e-05	16
ENSG00000130635	COL5A1	protein_coding	ENSG00000156398	SFXN2	protein_coding	53	2.64914e-05	6.26017e-05	19
ENSG00000130635	COL5A1	protein_coding	ENSG00000167074	TEF	protein_coding	53	2.64914e-05	6.26017e-05	18
ENSG00000130635	COL5A1	protein_coding	ENSG00000182541	LIMK2	protein_coding	53	2.64914e-05	6.26017e-05	21
ENSG00000130635	COL5A1	protein_coding	ENSG00000099995	SF3A1	protein_coding	66	2.65697e-05	6.26017e-05	18
ENSG00000130635	COL5A1	protein_coding	ENSG00000108861	DUSP3	protein_coding	78	2.68641e-05	6.32387e-05	19
ENSG00000130635	COL5A1	protein_coding	ENSG00000136048	DRAM1	protein_coding	57	2.68806e-05	6.32387e-05	21
ENSG00000130635	COL5A1	protein_coding	ENSG00000143375	CGN	protein_coding	57	2.68806e-05	6.32387e-05	18
ENSG00000130635	COL5A1	protein_coding	ENSG00000071537	SEL1L	protein_coding	93	2.70962e-05	6.36641e-05	19
ENSG00000130635	COL5A1	protein_coding	ENSG00000004478	FKBP4	protein_coding	32	2.76465e-05	6.4916e-05	21
ENSG00000130635	COL5A1	protein_coding	ENSG00000141485	SLC13A5	protein_coding	32	2.76465e-05	6.4916e-05	18
ENSG00000130635	COL5A1	protein_coding	ENSG00000141639	MAPK4	protein_coding	32	2.76465e-05	6.4916e-05	17
ENSG00000130635	COL5A1	protein_coding	ENSG00000159720	ATP6V0D1	protein_coding	32	2.76465e-05	6.4916e-05	13
ENSG00000130635	COL5A1	protein_coding	ENSG00000187514	PTMA	protein_coding	32	2.76465e-05	6.4916e-05	18
ENSG00000130635	COL5A1	protein_coding	ENSG00000101670	LIPG	protein_coding	40	2.76563e-05	6.4916e-05	23
ENSG00000130635	COL5A1	protein_coding	ENSG00000105722	ERF	protein_coding	40	2.76563e-05	6.4916e-05	19
ENSG00000130635	COL5A1	protein_coding	ENSG00000110514	MADD	protein_coding	40	2.76563e-05	6.4916e-05	17
ENSG00000130635	COL5A1	protein_coding	ENSG00000143771	CNIH4	protein_coding	40	2.76563e-05	6.4916e-05	23
ENSG00000130635	COL5A1	protein_coding	ENSG00000158106	RHPN1	protein_coding	40	2.76563e-05	6.4916e-05	16
ENSG00000130635	COL5A1	protein_coding	ENSG00000169221	TBC1D10B	protein_coding	40	2.76563e-05	6.4916e-05	14
ENSG00000130635	COL5A1	protein_coding	ENSG00000110497	AMBRA1	protein_coding	43	2.77796e-05	6.4916e-05	16
ENSG00000130635	COL5A1	protein_coding	ENSG00000119401	TRIM32	protein_coding	43	2.77796e-05	6.4916e-05	23
ENSG00000130635	COL5A1	protein_coding	ENSG00000124160	NCOA5	protein_coding	43	2.77796e-05	6.4916e-05	8
ENSG00000130635	COL5A1	protein_coding	ENSG00000163435	ELF3	protein_coding	43	2.77796e-05	6.4916e-05	20
ENSG00000130635	COL5A1	protein_coding	ENSG00000096070	BRPF3	protein_coding	69	2.78971e-05	6.4916e-05	19
ENSG00000130635	COL5A1	protein_coding	ENSG00000078747	ITCH	protein_coding	75	2.79958e-05	6.50784e-05	13
ENSG00000130635	COL5A1	protein_coding	ENSG00000083099	LYRM2	protein_coding	75	2.79958e-05	6.50784e-05	15
ENSG00000130635	COL5A1	protein_coding	ENSG00000107968	MAP3K8	protein_coding	48	2.88769e-05	6.70427e-05	19
ENSG00000130635	COL5A1	protein_coding	ENSG00000148411	NACC2	protein_coding	48	2.88769e-05	6.70427e-05	22
ENSG00000130635	COL5A1	protein_coding	ENSG00000163624	CDS1	protein_coding	48	2.88769e-05	6.70427e-05	22
ENSG00000130635	COL5A1	protein_coding	ENSG00000188157	AGRN	protein_coding	48	2.88769e-05	6.70427e-05	27
ENSG00000130635	COL5A1	protein_coding	ENSG00000040199	PHLPP2	protein_coding	83	2.91875e-05	6.7595e-05	18
ENSG00000130635	COL5A1	protein_coding	ENSG00000099622	CIRBP	protein_coding	36	2.95271e-05	6.83389e-05	19
ENSG00000130635	COL5A1	protein_coding	ENSG00000103502	CDIPT	protein_coding	36	2.95271e-05	6.83389e-05	10
ENSG00000130635	COL5A1	protein_coding	ENSG00000156983	BRPF1	protein_coding	36	2.95271e-05	6.83389e-05	19
ENSG00000130635	COL5A1	protein_coding	ENSG00000270885	RASL10B	protein_coding	36	2.95271e-05	6.83389e-05	23
ENSG00000130635	COL5A1	protein_coding	ENSG00000101417	PXMP4	protein_coding	62	3.0057e-05	6.93925e-05	17
ENSG00000130635	COL5A1	protein_coding	ENSG00000112414	ADGRG6	protein_coding	62	3.0057e-05	6.93925e-05	15
ENSG00000130635	COL5A1	protein_coding	ENSG00000078902	TOLLIP	protein_coding	67	3.04509e-05	7.02146e-05	15
ENSG00000130635	COL5A1	protein_coding	ENSG00000111335	OAS2	protein_coding	67	3.04509e-05	7.02146e-05	15
ENSG00000130635	COL5A1	protein_coding	ENSG00000111961	SASH1	protein_coding	67	3.04509e-05	7.02146e-05	23
ENSG00000130635	COL5A1	protein_coding	ENSG00000135678	CPM	protein_coding	67	3.04509e-05	7.02146e-05	20
ENSG00000130635	COL5A1	protein_coding	ENSG00000179151	EDC3	protein_coding	67	3.04509e-05	7.02146e-05	12
ENSG00000130635	COL5A1	protein_coding	ENSG00000176410	DNAJC30	protein_coding	50	3.07166e-05	7.06083e-05	24
ENSG00000130635	COL5A1	protein_coding	ENSG00000099994	SUSD2	protein_coding	31	3.07282e-05	7.06083e-05	26
ENSG00000130635	COL5A1	protein_coding	ENSG00000100462	PRMT5	protein_coding	31	3.07282e-05	7.06083e-05	7
ENSG00000130635	COL5A1	protein_coding	ENSG00000111653	ING4	protein_coding	31	3.07282e-05	7.06083e-05	17
ENSG00000130635	COL5A1	protein_coding	ENSG00000120656	TAF12	protein_coding	31	3.07282e-05	7.06083e-05	16
ENSG00000130635	COL5A1	protein_coding	ENSG00000108091	CCDC6	protein_coding	84	3.12874e-05	7.16987e-05	21
ENSG00000130635	COL5A1	protein_coding	ENSG00000139496	NUP58	protein_coding	84	3.12874e-05	7.16987e-05	11
ENSG00000130635	COL5A1	protein_coding	ENSG00000163840	DTX3L	protein_coding	60	3.13554e-05	7.1766e-05	11
ENSG00000130635	COL5A1	protein_coding	ENSG00000015475	BID	protein_coding	45	3.13932e-05	7.18083e-05	18
ENSG00000130635	COL5A1	protein_coding	ENSG00000119487	MAPKAP1	protein_coding	45	3.13932e-05	7.18083e-05	14
ENSG00000130635	COL5A1	protein_coding	ENSG00000145284	SCD5	protein_coding	45	3.13932e-05	7.18083e-05	22
ENSG00000130635	COL5A1	protein_coding	ENSG00000161671	EMC10	protein_coding	45	3.13932e-05	7.18083e-05	13
ENSG00000130635	COL5A1	protein_coding	ENSG00000162946	DISC1	protein_coding	45	3.13932e-05	7.18083e-05	23
ENSG00000130635	COL5A1	protein_coding	ENSG00000169991	IFFO2	protein_coding	45	3.13932e-05	7.18083e-05	18
ENSG00000130635	COL5A1	protein_coding	ENSG00000188042	ARL4C	protein_coding	73	3.16619e-05	7.21565e-05	29
ENSG00000130635	COL5A1	protein_coding	ENSG00000155744	FAM126B	protein_coding	80	3.18823e-05	7.26143e-05	14
ENSG00000130635	COL5A1	protein_coding	ENSG00000175548	ALG10B	protein_coding	80	3.18823e-05	7.26143e-05	11
ENSG00000130635	COL5A1	protein_coding	ENSG00000106348	IMPDH1	protein_coding	39	3.21375e-05	7.31059e-05	19
ENSG00000130635	COL5A1	protein_coding	ENSG00000114529	C3orf52	protein_coding	39	3.21375e-05	7.31059e-05	13
ENSG00000130635	COL5A1	protein_coding	ENSG00000186205	MARC1	protein_coding	39	3.21375e-05	7.31059e-05	21
ENSG00000130635	COL5A1	protein_coding	ENSG00000100605	ITPK1	protein_coding	58	3.22588e-05	7.32474e-05	9
ENSG00000130635	COL5A1	protein_coding	ENSG00000103540	CCP110	protein_coding	58	3.22588e-05	7.32474e-05	10
ENSG00000130635	COL5A1	protein_coding	ENSG00000124214	STAU1	protein_coding	58	3.22588e-05	7.32474e-05	13
ENSG00000130635	COL5A1	protein_coding	ENSG00000140199	SLC12A6	protein_coding	58	3.22588e-05	7.32474e-05	15
ENSG00000130635	COL5A1	protein_coding	ENSG00000166526	ZNF3	protein_coding	54	3.26149e-05	7.38754e-05	16
ENSG00000130635	COL5A1	protein_coding	ENSG00000172936	MYD88	protein_coding	54	3.26149e-05	7.38754e-05	19
ENSG00000130635	COL5A1	protein_coding	ENSG00000188215	DCUN1D3	protein_coding	54	3.26149e-05	7.38754e-05	25
ENSG00000130635	COL5A1	protein_coding	ENSG00000221963	APOL6	protein_coding	54	3.26149e-05	7.38754e-05	18
ENSG00000130635	COL5A1	protein_coding	ENSG00000063660	GPC1	protein_coding	42	3.26395e-05	7.38754e-05	25
ENSG00000130635	COL5A1	protein_coding	ENSG00000159111	MRPL10	protein_coding	42	3.26395e-05	7.38754e-05	14
ENSG00000130635	COL5A1	protein_coding	ENSG00000196367	TRRAP	protein_coding	42	3.26395e-05	7.38754e-05	19
ENSG00000130635	COL5A1	protein_coding	ENSG00000104365	IKBKB	protein_coding	56	3.26985e-05	7.38754e-05	11
ENSG00000130635	COL5A1	protein_coding	ENSG00000110851	PRDM4	protein_coding	56	3.26985e-05	7.38754e-05	17
ENSG00000130635	COL5A1	protein_coding	ENSG00000077157	PPP1R12B	protein_coding	102	3.30631e-05	7.44821e-05	24
ENSG00000130635	COL5A1	protein_coding	ENSG00000006125	AP2B1	protein_coding	85	3.34052e-05	7.52072e-05	15
ENSG00000130635	COL5A1	protein_coding	ENSG00000100664	EIF5	protein_coding	85	3.34052e-05	7.52072e-05	10
ENSG00000130635	COL5A1	protein_coding	ENSG00000065457	ADAT1	protein_coding	35	3.37007e-05	7.57807e-05	13
ENSG00000130635	COL5A1	protein_coding	ENSG00000122218	COPA	protein_coding	35	3.37007e-05	7.57807e-05	19
ENSG00000130635	COL5A1	protein_coding	ENSG00000185634	SHC4	protein_coding	35	3.37007e-05	7.57807e-05	26
ENSG00000130635	COL5A1	protein_coding	ENSG00000198917	SPOUT1	protein_coding	35	3.37007e-05	7.57807e-05	12
ENSG00000130635	COL5A1	protein_coding	ENSG00000077684	JADE1	protein_coding	91	3.38703e-05	7.59782e-05	14
ENSG00000130635	COL5A1	protein_coding	ENSG00000153006	SREK1IP1	protein_coding	77	3.39269e-05	7.60593e-05	11
ENSG00000130635	COL5A1	protein_coding	ENSG00000111732	AICDA	protein_coding	30	3.3948e-05	7.60607e-05	12
ENSG00000130635	COL5A1	protein_coding	ENSG00000137509	PRCP	protein_coding	30	3.3948e-05	7.60607e-05	23
ENSG00000130635	COL5A1	protein_coding	ENSG00000144681	STAC	protein_coding	30	3.3948e-05	7.60607e-05	25
ENSG00000130635	COL5A1	protein_coding	ENSG00000167680	SEMA6B	protein_coding	30	3.3948e-05	7.60607e-05	29
ENSG00000130635	COL5A1	protein_coding	ENSG00000234745	HLA-B	protein_coding	30	3.3948e-05	7.60607e-05	14
ENSG00000130635	COL5A1	protein_coding	ENSG00000087245	MMP2	protein_coding	47	3.44323e-05	7.6914e-05	31
ENSG00000130635	COL5A1	protein_coding	ENSG00000166123	GPT2	protein_coding	47	3.44323e-05	7.6914e-05	17
ENSG00000130635	COL5A1	protein_coding	ENSG00000198879	SFMBT2	protein_coding	47	3.44323e-05	7.6914e-05	22
ENSG00000130635	COL5A1	protein_coding	ENSG00000248905	FMN1	protein_coding	47	3.44323e-05	7.6914e-05	17
ENSG00000130635	COL5A1	protein_coding	ENSG00000150893	FREM2	protein_coding	81	3.45036e-05	7.6914e-05	12
ENSG00000130635	COL5A1	protein_coding	ENSG00000173281	PPP1R3B	protein_coding	81	3.45036e-05	7.6914e-05	22
ENSG00000130635	COL5A1	protein_coding	ENSG00000116962	NID1	protein_coding	63	3.50287e-05	7.79651e-05	30
ENSG00000130635	COL5A1	protein_coding	ENSG00000163635	ATXN7	protein_coding	74	3.51525e-05	7.81938e-05	13
ENSG00000130635	COL5A1	protein_coding	ENSG00000164828	SUN1	protein_coding	74	3.51525e-05	7.81938e-05	12
ENSG00000130635	COL5A1	protein_coding	ENSG00000065320	NTN1	protein_coding	49	3.68067e-05	8.17756e-05	21
ENSG00000130635	COL5A1	protein_coding	ENSG00000135111	TBX3	protein_coding	49	3.68067e-05	8.17756e-05	22
ENSG00000130635	COL5A1	protein_coding	ENSG00000019995	ZRANB1	protein_coding	61	3.68843e-05	8.18501e-05	23
ENSG00000130635	COL5A1	protein_coding	ENSG00000108352	RAPGEFL1	protein_coding	61	3.68843e-05	8.18501e-05	20
ENSG00000130635	COL5A1	protein_coding	ENSG00000273217	AC008695.1	protein_coding	61	3.68843e-05	8.18501e-05	0
ENSG00000130635	COL5A1	protein_coding	ENSG00000100441	KHNYN	protein_coding	78	3.70826e-05	8.2143e-05	20
ENSG00000130635	COL5A1	protein_coding	ENSG00000110367	DDX6	protein_coding	78	3.70826e-05	8.2143e-05	16
ENSG00000130635	COL5A1	protein_coding	ENSG00000141736	ERBB2	protein_coding	44	3.71322e-05	8.2155e-05	21
ENSG00000130635	COL5A1	protein_coding	ENSG00000119402	FBXW2	protein_coding	82	3.71837e-05	8.222e-05	18
ENSG00000130635	COL5A1	protein_coding	ENSG00000127152	BCL11B	protein_coding	82	3.71837e-05	8.222e-05	21
ENSG00000130635	COL5A1	protein_coding	ENSG00000186566	GPATCH8	protein_coding	38	3.7232e-05	8.2229e-05	21
ENSG00000130635	COL5A1	protein_coding	ENSG00000105520	PLPPR2	protein_coding	29	3.72588e-05	8.22393e-05	25
ENSG00000130635	COL5A1	protein_coding	ENSG00000106723	SPIN1	protein_coding	87	3.76446e-05	8.30415e-05	22
ENSG00000130635	COL5A1	protein_coding	ENSG00000124226	RNF114	protein_coding	66	3.76881e-05	8.30882e-05	15
ENSG00000130635	COL5A1	protein_coding	ENSG00000166025	AMOTL1	protein_coding	94	3.79917e-05	8.37079e-05	25
ENSG00000130635	COL5A1	protein_coding	ENSG00000101255	TRIB3	protein_coding	41	3.8248e-05	8.42226e-05	11
ENSG00000130635	COL5A1	protein_coding	ENSG00000122861	PLAU	protein_coding	41	3.8248e-05	8.42226e-05	29
ENSG00000130635	COL5A1	protein_coding	ENSG00000134802	SLC43A3	protein_coding	41	3.8248e-05	8.42226e-05	20
ENSG00000130635	COL5A1	protein_coding	ENSG00000139433	GLTP	protein_coding	41	3.8248e-05	8.42226e-05	16
ENSG00000130635	COL5A1	protein_coding	ENSG00000004142	POLDIP2	protein_coding	34	3.83129e-05	8.42226e-05	23
ENSG00000130635	COL5A1	protein_coding	ENSG00000008838	MED24	protein_coding	34	3.83129e-05	8.42226e-05	13
ENSG00000130635	COL5A1	protein_coding	ENSG00000100221	JOSD1	protein_coding	59	3.83339e-05	8.42226e-05	17
ENSG00000130635	COL5A1	protein_coding	ENSG00000100580	TMED8	protein_coding	59	3.83339e-05	8.42226e-05	16
ENSG00000130635	COL5A1	protein_coding	ENSG00000132182	NUP210	protein_coding	59	3.83339e-05	8.42226e-05	13
ENSG00000130635	COL5A1	protein_coding	ENSG00000141956	PRDM15	protein_coding	59	3.83339e-05	8.42226e-05	21
ENSG00000130635	COL5A1	protein_coding	ENSG00000147421	HMBOX1	protein_coding	51	3.84711e-05	8.42226e-05	11
ENSG00000130635	COL5A1	protein_coding	ENSG00000039068	CDH1	protein_coding	75	3.88287e-05	8.49478e-05	18
ENSG00000130635	COL5A1	protein_coding	ENSG00000103319	EEF2K	protein_coding	75	3.88287e-05	8.49478e-05	18
ENSG00000130635	COL5A1	protein_coding	ENSG00000139998	RAB15	protein_coding	75	3.88287e-05	8.49478e-05	18
ENSG00000130635	COL5A1	protein_coding	ENSG00000148175	STOM	protein_coding	69	3.92143e-05	8.56402e-05	20
ENSG00000130635	COL5A1	protein_coding	ENSG00000111450	STX2	protein_coding	57	3.9291e-05	8.57573e-05	23
ENSG00000130635	COL5A1	protein_coding	ENSG00000139687	RB1	protein_coding	57	3.9291e-05	8.57573e-05	16
ENSG00000130635	COL5A1	protein_coding	ENSG00000149657	LSM14B	protein_coding	57	3.9291e-05	8.57573e-05	7
ENSG00000130635	COL5A1	protein_coding	ENSG00000157954	WIPI2	protein_coding	57	3.9291e-05	8.57573e-05	9
ENSG00000130635	COL5A1	protein_coding	ENSG00000006062	MAP3K14	protein_coding	53	3.94189e-05	8.58348e-05	15
ENSG00000130635	COL5A1	protein_coding	ENSG00000113657	DPYSL3	protein_coding	53	3.94189e-05	8.58348e-05	28
ENSG00000130635	COL5A1	protein_coding	ENSG00000130021	PUDP	protein_coding	53	3.94189e-05	8.58348e-05	15
ENSG00000130635	COL5A1	protein_coding	ENSG00000134508	CABLES1	protein_coding	53	3.94189e-05	8.58348e-05	16
ENSG00000130635	COL5A1	protein_coding	ENSG00000177225	GATD1	protein_coding	53	3.94189e-05	8.58348e-05	15
ENSG00000130635	COL5A1	protein_coding	ENSG00000266173	STRADA	protein_coding	53	3.94189e-05	8.58348e-05	13
ENSG00000130635	COL5A1	protein_coding	ENSG00000101236	RNF24	protein_coding	55	3.96754e-05	8.60908e-05	24
ENSG00000130635	COL5A1	protein_coding	ENSG00000142949	PTPRF	protein_coding	55	3.96754e-05	8.60908e-05	19
ENSG00000130635	COL5A1	protein_coding	ENSG00000215012	RTL10	protein_coding	83	3.99095e-05	8.64977e-05	12
ENSG00000130635	COL5A1	protein_coding	ENSG00000107807	TLX1	protein_coding	17	4.00863e-05	8.68303e-05	12
ENSG00000130635	COL5A1	protein_coding	ENSG00000206561	COLQ	protein_coding	17	4.00863e-05	8.68303e-05	17
ENSG00000130635	COL5A1	protein_coding	ENSG00000125827	TMX4	protein_coding	64	4.05075e-05	8.76405e-05	16
ENSG00000130635	COL5A1	protein_coding	ENSG00000186866	POFUT2	protein_coding	64	4.05075e-05	8.76405e-05	22
ENSG00000130635	COL5A1	protein_coding	ENSG00000121864	ZNF639	protein_coding	28	4.05968e-05	8.77316e-05	14
ENSG00000130635	COL5A1	protein_coding	ENSG00000163703	CRELD1	protein_coding	28	4.05968e-05	8.77316e-05	15
ENSG00000130635	COL5A1	protein_coding	ENSG00000167114	SLC27A4	protein_coding	28	4.05968e-05	8.77316e-05	18
ENSG00000130635	COL5A1	protein_coding	ENSG00000111445	RFC5	protein_coding	46	4.09583e-05	8.83587e-05	15
ENSG00000130635	COL5A1	protein_coding	ENSG00000149577	SIDT2	protein_coding	46	4.09583e-05	8.83587e-05	16
ENSG00000130635	COL5A1	protein_coding	ENSG00000062725	APPBP2	protein_coding	97	4.13183e-05	8.9032e-05	16
ENSG00000130635	COL5A1	protein_coding	ENSG00000270001	AL121894.2	lincRNA	13	4.17329e-05	8.98732e-05	7
ENSG00000130635	COL5A1	protein_coding	ENSG00000108582	CPD	protein_coding	89	4.18017e-05	8.99693e-05	11
ENSG00000130635	COL5A1	protein_coding	ENSG00000173821	RNF213	protein_coding	76	4.26802e-05	9.18069e-05	18
ENSG00000130635	COL5A1	protein_coding	ENSG00000040531	CTNS	protein_coding	37	4.30005e-05	9.24424e-05	15
ENSG00000130635	COL5A1	protein_coding	ENSG00000088356	PDRG1	protein_coding	37	4.30005e-05	9.24424e-05	17
ENSG00000130635	COL5A1	protein_coding	ENSG00000172269	DPAGT1	protein_coding	37	4.30005e-05	9.24424e-05	12
ENSG00000130635	COL5A1	protein_coding	ENSG00000124762	CDKN1A	protein_coding	62	4.30255e-05	9.24424e-05	22
ENSG00000130635	COL5A1	protein_coding	ENSG00000163083	INHBB	protein_coding	62	4.30255e-05	9.24424e-05	26
ENSG00000130635	COL5A1	protein_coding	ENSG00000128585	MKLN1	protein_coding	108	4.30947e-05	9.24424e-05	11
ENSG00000130635	COL5A1	protein_coding	ENSG00000007866	TEAD3	protein_coding	33	4.33762e-05	9.29276e-05	27
ENSG00000130635	COL5A1	protein_coding	ENSG00000140497	SCAMP2	protein_coding	33	4.33762e-05	9.29276e-05	13
ENSG00000130635	COL5A1	protein_coding	ENSG00000149357	LAMTOR1	protein_coding	33	4.33762e-05	9.29276e-05	12
ENSG00000130635	COL5A1	protein_coding	ENSG00000162551	ALPL	protein_coding	33	4.33762e-05	9.29276e-05	18
ENSG00000130635	COL5A1	protein_coding	ENSG00000248643	RBM14-RBM4	protein_coding	33	4.33762e-05	9.29276e-05	11
ENSG00000130635	COL5A1	protein_coding	ENSG00000257950	P2RX5-TAX1BP3	protein_coding	33	4.33762e-05	9.29276e-05	10
ENSG00000130635	COL5A1	protein_coding	ENSG00000155850	SLC26A2	protein_coding	100	4.3586e-05	9.30552e-05	18
ENSG00000130635	COL5A1	protein_coding	ENSG00000174282	ZBTB4	protein_coding	80	4.3715e-05	9.32771e-05	24
ENSG00000130635	COL5A1	protein_coding	ENSG00000048991	R3HDM1	protein_coding	43	4.38122e-05	9.34308e-05	20
ENSG00000130635	COL5A1	protein_coding	ENSG00000107882	SUFU	protein_coding	43	4.38122e-05	9.34308e-05	23
ENSG00000130635	COL5A1	protein_coding	ENSG00000122490	PQLC1	protein_coding	27	4.38782e-05	9.34643e-05	9
ENSG00000130635	COL5A1	protein_coding	ENSG00000184113	CLDN5	protein_coding	27	4.38782e-05	9.34643e-05	25
ENSG00000130635	COL5A1	protein_coding	ENSG00000185730	ZNF696	protein_coding	27	4.38782e-05	9.34643e-05	10
ENSG00000130635	COL5A1	protein_coding	ENSG00000197037	ZSCAN25	protein_coding	73	4.3979e-05	9.35183e-05	15
ENSG00000130635	COL5A1	protein_coding	ENSG00000120149	MSX2	protein_coding	48	4.40004e-05	9.35183e-05	18
ENSG00000130635	COL5A1	protein_coding	ENSG00000131370	SH3BP5	protein_coding	48	4.40004e-05	9.35183e-05	26
ENSG00000130635	COL5A1	protein_coding	ENSG00000170153	RNF150	protein_coding	48	4.40004e-05	9.35183e-05	22
ENSG00000130635	COL5A1	protein_coding	ENSG00000141664	ZCCHC2	protein_coding	70	4.40948e-05	9.35504e-05	13
ENSG00000130635	COL5A1	protein_coding	ENSG00000057757	PITHD1	protein_coding	40	4.47007e-05	9.47818e-05	19
ENSG00000130635	COL5A1	protein_coding	ENSG00000100065	CARD10	protein_coding	40	4.47007e-05	9.47818e-05	16
ENSG00000130635	COL5A1	protein_coding	ENSG00000147133	TAF1	protein_coding	40	4.47007e-05	9.47818e-05	16
ENSG00000130635	COL5A1	protein_coding	ENSG00000086289	EPDR1	protein_coding	60	4.51388e-05	9.55472e-05	19
ENSG00000130635	COL5A1	protein_coding	ENSG00000135503	ACVR1B	protein_coding	85	4.54408e-05	9.61317e-05	13
ENSG00000130635	COL5A1	protein_coding	ENSG00000168175	MAPK1IP1L	protein_coding	91	4.57669e-05	9.67665e-05	11
ENSG00000130635	COL5A1	protein_coding	ENSG00000122877	EGR2	protein_coding	18	4.60873e-05	9.73886e-05	27
ENSG00000130635	COL5A1	protein_coding	ENSG00000134240	HMGCS2	protein_coding	18	4.60873e-05	9.73886e-05	16
ENSG00000130635	COL5A1	protein_coding	ENSG00000028277	POU2F2	protein_coding	50	4.61952e-05	9.75057e-05	26
ENSG00000130635	COL5A1	protein_coding	ENSG00000146072	TNFRSF21	protein_coding	50	4.61952e-05	9.75057e-05	19
ENSG00000130635	COL5A1	protein_coding	ENSG00000119547	ONECUT2	protein_coding	120	4.65898e-05	9.8227e-05	12
ENSG00000130635	COL5A1	protein_coding	ENSG00000175175	PPM1E	protein_coding	77	4.66949e-05	9.83928e-05	14
ENSG00000130635	COL5A1	protein_coding	ENSG00000078369	GNB1	protein_coding	58	4.67424e-05	9.84371e-05	28
ENSG00000130635	COL5A1	protein_coding	ENSG00000116096	SPR	protein_coding	26	4.69972e-05	9.89177e-05	22
ENSG00000130635	COL5A1	protein_coding	ENSG00000167508	MVD	protein_coding	26	4.69972e-05	9.89177e-05	10
ENSG00000130635	COL5A1	protein_coding	ENSG00000168461	RAB31	protein_coding	81	4.71639e-05	9.91562e-05	27
ENSG00000130635	COL5A1	protein_coding	ENSG00000073849	ST6GAL1	protein_coding	52	4.75278e-05	9.98648e-05	15
ENSG00000130635	COL5A1	protein_coding	ENSG00000157350	ST3GAL2	protein_coding	52	4.75278e-05	9.98648e-05	28
ENSG00000130635	COL5A1	protein_coding	ENSG00000166860	ZBTB39	protein_coding	92	4.76424e-05	9.99925e-05	14
ENSG00000130635	COL5A1	protein_coding	ENSG00000242265	PEG10	protein_coding	92	4.76424e-05	9.99925e-05	16
ENSG00000130635	COL5A1	protein_coding	ENSG00000082458	DLG3	protein_coding	56	4.77347e-05	0.000100073	22
ENSG00000130635	COL5A1	protein_coding	ENSG00000108669	CYTH1	protein_coding	56	4.77347e-05	0.000100073	15
ENSG00000130635	COL5A1	protein_coding	ENSG00000062598	ELMO2	protein_coding	54	4.80225e-05	0.000100563	17
ENSG00000130635	COL5A1	protein_coding	ENSG00000094880	CDC23	protein_coding	54	4.80225e-05	0.000100563	11
ENSG00000130635	COL5A1	protein_coding	ENSG00000164054	SHISA5	protein_coding	54	4.80225e-05	0.000100563	11
ENSG00000130635	COL5A1	protein_coding	ENSG00000188167	TMPPE	protein_coding	54	4.80225e-05	0.000100563	15
ENSG00000130635	COL5A1	protein_coding	ENSG00000068724	TTC7A	protein_coding	45	4.86065e-05	0.000101557	21
ENSG00000130635	COL5A1	protein_coding	ENSG00000104969	SGTA	protein_coding	45	4.86065e-05	0.000101557	17
ENSG00000130635	COL5A1	protein_coding	ENSG00000113758	DBN1	protein_coding	45	4.86065e-05	0.000101557	24
ENSG00000130635	COL5A1	protein_coding	ENSG00000197321	SVIL	protein_coding	45	4.86065e-05	0.000101557	25
ENSG00000130635	COL5A1	protein_coding	ENSG00000198951	NAGA	protein_coding	45	4.86065e-05	0.000101557	21
ENSG00000130635	COL5A1	protein_coding	ENSG00000164402	SEPT8	protein_coding	74	4.86201e-05	0.000101557	26
ENSG00000130635	COL5A1	protein_coding	ENSG00000198876	DCAF12	protein_coding	74	4.86201e-05	0.000101557	14
ENSG00000130635	COL5A1	protein_coding	ENSG00000066735	KIF26A	protein_coding	32	4.88933e-05	0.000101756	25
ENSG00000130635	COL5A1	protein_coding	ENSG00000090924	PLEKHG2	protein_coding	32	4.88933e-05	0.000101756	29
ENSG00000130635	COL5A1	protein_coding	ENSG00000221995	TIAF1	protein_coding	32	4.88933e-05	0.000101756	14
ENSG00000130635	COL5A1	protein_coding	ENSG00000005100	DHX33	protein_coding	71	4.9302e-05	0.000102435	14
ENSG00000130635	COL5A1	protein_coding	ENSG00000175376	EIF1AD	protein_coding	71	4.9302e-05	0.000102435	15
ENSG00000130635	COL5A1	protein_coding	ENSG00000130338	TULP4	protein_coding	93	4.94281e-05	0.000102582	18
ENSG00000130635	COL5A1	protein_coding	ENSG00000007202	KIAA0100	protein_coding	36	4.95046e-05	0.000102683	16
ENSG00000130635	COL5A1	protein_coding	ENSG00000100991	TRPC4AP	protein_coding	36	4.95046e-05	0.000102683	13
ENSG00000130635	COL5A1	protein_coding	ENSG00000126767	ELK1	protein_coding	36	4.95046e-05	0.000102683	18
ENSG00000130635	COL5A1	protein_coding	ENSG00000135506	OS9	protein_coding	36	4.95046e-05	0.000102683	22
ENSG00000130635	COL5A1	protein_coding	ENSG00000158050	DUSP2	protein_coding	36	4.95046e-05	0.000102683	16
ENSG00000130635	COL5A1	protein_coding	ENSG00000163739	CXCL1	protein_coding	36	4.95046e-05	0.000102683	21
ENSG00000130635	COL5A1	protein_coding	ENSG00000196187	TMEM63A	protein_coding	36	4.95046e-05	0.000102683	14
ENSG00000130635	COL5A1	protein_coding	ENSG00000197757	HOXC6	protein_coding	36	4.95046e-05	0.000102683	19
ENSG00000130635	COL5A1	protein_coding	ENSG00000140265	ZSCAN29	protein_coding	63	4.97973e-05	0.000102831	11
ENSG00000130635	COL5A1	protein_coding	ENSG00000172059	KLF11	protein_coding	63	4.97973e-05	0.000102831	19
ENSG00000130635	COL5A1	protein_coding	ENSG00000174796	THAP6	protein_coding	63	4.97973e-05	0.000102831	15
ENSG00000130635	COL5A1	protein_coding	ENSG00000074660	SCARF1	protein_coding	25	4.98236e-05	0.000102831	27
ENSG00000130635	COL5A1	protein_coding	ENSG00000104853	CLPTM1	protein_coding	25	4.98236e-05	0.000102831	13
ENSG00000130635	COL5A1	protein_coding	ENSG00000132693	CRP	protein_coding	25	4.98236e-05	0.000102831	12
ENSG00000130635	COL5A1	protein_coding	ENSG00000248751	AC004997.1	protein_coding	25	4.98236e-05	0.000102831	8
ENSG00000130635	COL5A1	protein_coding	ENSG00000018280	SLC11A1	protein_coding	19	5.05032e-05	0.000103885	25
ENSG00000130635	COL5A1	protein_coding	ENSG00000110107	PRPF19	protein_coding	19	5.05032e-05	0.000103885	15
ENSG00000130635	COL5A1	protein_coding	ENSG00000130653	PNPLA7	protein_coding	19	5.05032e-05	0.000103885	13
ENSG00000130635	COL5A1	protein_coding	ENSG00000172009	THOP1	protein_coding	19	5.05032e-05	0.000103885	15
ENSG00000130635	COL5A1	protein_coding	ENSG00000177700	POLR2L	protein_coding	19	5.05032e-05	0.000103885	17
ENSG00000130635	COL5A1	protein_coding	ENSG00000213463	SYNJ2BP	protein_coding	82	5.06803e-05	0.000103962	17
ENSG00000130635	COL5A1	protein_coding	ENSG00000074590	NUAK1	protein_coding	78	5.08588e-05	0.00010427	30
ENSG00000130635	COL5A1	protein_coding	ENSG00000131381	RBSN	protein_coding	78	5.08588e-05	0.00010427	19
ENSG00000130635	COL5A1	protein_coding	ENSG00000006432	MAP3K9	protein_coding	87	5.09747e-05	0.000104393	18
ENSG00000130635	COL5A1	protein_coding	ENSG00000169604	ANTXR1	protein_coding	87	5.09747e-05	0.000104393	31
ENSG00000130635	COL5A1	protein_coding	ENSG00000101474	APMAP	protein_coding	42	5.15672e-05	0.00010549	15
ENSG00000130635	COL5A1	protein_coding	ENSG00000114779	ABHD14B	protein_coding	42	5.15672e-05	0.00010549	26
ENSG00000130635	COL5A1	protein_coding	ENSG00000129255	MPDU1	protein_coding	39	5.21016e-05	0.000106466	21
ENSG00000130635	COL5A1	protein_coding	ENSG00000177051	FBXO46	protein_coding	39	5.21016e-05	0.000106466	15
ENSG00000130635	COL5A1	protein_coding	ENSG00000179958	DCTPP1	protein_coding	24	5.22013e-05	0.000106553	21
ENSG00000130635	COL5A1	protein_coding	ENSG00000184232	OAF	protein_coding	24	5.22013e-05	0.000106553	24
ENSG00000130635	COL5A1	protein_coding	ENSG00000197043	ANXA6	protein_coding	24	5.22013e-05	0.000106553	23
ENSG00000130635	COL5A1	protein_coding	ENSG00000198743	SLC5A3	protein_coding	112	5.23583e-05	0.000106697	18
ENSG00000130635	COL5A1	protein_coding	ENSG00000168763	CNNM3	protein_coding	47	5.24782e-05	0.000106883	11
ENSG00000130635	COL5A1	protein_coding	ENSG00000204070	SYS1	protein_coding	47	5.24782e-05	0.000106883	14
ENSG00000130635	COL5A1	protein_coding	ENSG00000130803	ZNF317	protein_coding	61	5.27014e-05	0.00010722	16
ENSG00000130635	COL5A1	protein_coding	ENSG00000115884	SDC1	protein_coding	66	5.30255e-05	0.00010782	18
ENSG00000130635	COL5A1	protein_coding	ENSG00000275004	ZNF280B	protein_coding	66	5.30255e-05	0.00010782	13
ENSG00000130635	COL5A1	protein_coding	ENSG00000114902	SPCS1	protein_coding	20	5.33442e-05	0.00010835	22
ENSG00000130635	COL5A1	protein_coding	ENSG00000167588	GPD1	protein_coding	20	5.33442e-05	0.00010835	15
ENSG00000130635	COL5A1	protein_coding	ENSG00000213029	SPHAR	protein_coding	20	5.33442e-05	0.00010835	0
ENSG00000130635	COL5A1	protein_coding	ENSG00000225614	ZNF469	protein_coding	20	5.33442e-05	0.00010835	30
ENSG00000130635	COL5A1	protein_coding	ENSG00000260920	AL031985.3	sense_overlapping	20	5.33442e-05	0.00010835	20
ENSG00000130635	COL5A1	protein_coding	ENSG00000106070	GRB10	protein_coding	75	5.34892e-05	0.00010835	22
ENSG00000130635	COL5A1	protein_coding	ENSG00000139163	ETNK1	protein_coding	88	5.37016e-05	0.000108719	11
ENSG00000130635	COL5A1	protein_coding	ENSG00000204116	CHIC1	protein_coding	88	5.37016e-05	0.000108719	18
ENSG00000130635	COL5A1	protein_coding	ENSG00000139405	RITA1	protein_coding	23	5.39496e-05	0.000109103	18
ENSG00000130635	COL5A1	protein_coding	ENSG00000185658	BRWD1	protein_coding	111	5.3954e-05	0.000109103	11
ENSG00000130635	COL5A1	protein_coding	ENSG00000197312	DDI2	protein_coding	83	5.42472e-05	0.000109585	17
ENSG00000130635	COL5A1	protein_coding	ENSG00000085719	CPNE3	protein_coding	69	5.47041e-05	0.000110448	16
ENSG00000130635	COL5A1	protein_coding	ENSG00000144485	HES6	protein_coding	21	5.47358e-05	0.000110452	15
ENSG00000130635	COL5A1	protein_coding	ENSG00000181513	ACBD4	protein_coding	21	5.47358e-05	0.000110452	24
ENSG00000130635	COL5A1	protein_coding	ENSG00000065809	FAM107B	protein_coding	72	5.48279e-05	0.000110518	18
ENSG00000130635	COL5A1	protein_coding	ENSG00000146433	TMEM181	protein_coding	72	5.48279e-05	0.000110518	16
ENSG00000130635	COL5A1	protein_coding	ENSG00000066136	NFYC	protein_coding	31	5.48546e-05	0.000110518	10
ENSG00000130635	COL5A1	protein_coding	ENSG00000072682	P4HA2	protein_coding	31	5.48546e-05	0.000110518	28
ENSG00000130635	COL5A1	protein_coding	ENSG00000111641	NOP2	protein_coding	31	5.48546e-05	0.000110518	17
ENSG00000130635	COL5A1	protein_coding	ENSG00000116857	TMEM9	protein_coding	31	5.48546e-05	0.000110518	18
ENSG00000130635	COL5A1	protein_coding	ENSG00000158526	TSR2	protein_coding	31	5.48546e-05	0.000110518	14
ENSG00000130635	COL5A1	protein_coding	ENSG00000162894	FCMR	protein_coding	31	5.48546e-05	0.000110518	24
ENSG00000130635	COL5A1	protein_coding	ENSG00000105329	TGFB1	protein_coding	22	5.48663e-05	0.000110518	28
ENSG00000130635	COL5A1	protein_coding	ENSG00000153071	DAB2	protein_coding	59	5.50933e-05	0.000110518	25
ENSG00000130635	COL5A1	protein_coding	ENSG00000267534	S1PR2	protein_coding	49	5.53417e-05	0.000110952	27
ENSG00000130635	COL5A1	protein_coding	ENSG00000173218	VANGL1	protein_coding	97	5.5402e-05	0.000111013	20
ENSG00000130635	COL5A1	protein_coding	ENSG00000101294	HM13	protein_coding	35	5.68052e-05	0.000113763	17
ENSG00000130635	COL5A1	protein_coding	ENSG00000099814	CEP170B	protein_coding	57	5.68491e-05	0.00011379	13
ENSG00000130635	COL5A1	protein_coding	ENSG00000100207	TCF20	protein_coding	57	5.68491e-05	0.00011379	16
ENSG00000130635	COL5A1	protein_coding	ENSG00000110047	EHD1	protein_coding	57	5.68491e-05	0.00011379	22
ENSG00000130635	COL5A1	protein_coding	ENSG00000116977	LGALS8	protein_coding	57	5.68491e-05	0.00011379	13
ENSG00000130635	COL5A1	protein_coding	ENSG00000182180	MRPS16	protein_coding	57	5.68491e-05	0.00011379	19
ENSG00000130635	COL5A1	protein_coding	ENSG00000132510	KDM6B	protein_coding	51	5.71703e-05	0.000114126	19
ENSG00000130635	COL5A1	protein_coding	ENSG00000174498	IGDCC3	protein_coding	51	5.71703e-05	0.000114126	21
ENSG00000130635	COL5A1	protein_coding	ENSG00000179981	TSHZ1	protein_coding	51	5.71703e-05	0.000114126	17
ENSG00000130635	COL5A1	protein_coding	ENSG00000130749	ZC3H4	protein_coding	64	5.72135e-05	0.000114126	11
ENSG00000130635	COL5A1	protein_coding	ENSG00000257337	AC068888.1	antisense	44	5.75481e-05	0.000114634	21
ENSG00000130635	COL5A1	protein_coding	ENSG00000119689	DLST	protein_coding	53	5.7986e-05	0.000115444	16
ENSG00000130635	COL5A1	protein_coding	ENSG00000151617	EDNRA	protein_coding	53	5.7986e-05	0.000115444	32
ENSG00000130635	COL5A1	protein_coding	ENSG00000172081	MOB3A	protein_coding	53	5.7986e-05	0.000115444	26
ENSG00000130635	COL5A1	protein_coding	ENSG00000197375	SLC22A5	protein_coding	53	5.7986e-05	0.000115444	18
ENSG00000130635	COL5A1	protein_coding	ENSG00000059145	UNKL	protein_coding	76	5.8572e-05	0.000116361	16
ENSG00000130635	COL5A1	protein_coding	ENSG00000134987	WDR36	protein_coding	76	5.8572e-05	0.000116361	11
ENSG00000130635	COL5A1	protein_coding	ENSG00000145675	PIK3R1	protein_coding	90	5.89891e-05	0.000117065	16
ENSG00000130635	COL5A1	protein_coding	ENSG00000179119	SPTY2D1	protein_coding	80	5.95689e-05	0.000118152	18
ENSG00000130635	COL5A1	protein_coding	ENSG00000119866	BCL11A	protein_coding	67	6.00741e-05	0.000119091	16
ENSG00000130635	COL5A1	protein_coding	ENSG00000122783	C7orf49	protein_coding	41	6.05465e-05	0.000119963	13
ENSG00000130635	COL5A1	protein_coding	ENSG00000177679	SRRM3	protein_coding	41	6.05465e-05	0.000119963	18
ENSG00000130635	COL5A1	protein_coding	ENSG00000079432	CIC	protein_coding	38	6.05622e-05	0.000119963	21
ENSG00000130635	COL5A1	protein_coding	ENSG00000086758	HUWE1	protein_coding	38	6.05622e-05	0.000119963	21
ENSG00000130635	COL5A1	protein_coding	ENSG00000134440	NARS	protein_coding	38	6.05622e-05	0.000119963	15
ENSG00000130635	COL5A1	protein_coding	ENSG00000177963	RIC8A	protein_coding	38	6.05622e-05	0.000119963	16
ENSG00000130635	COL5A1	protein_coding	ENSG00000196588	MKL1	protein_coding	38	6.05622e-05	0.000119963	24
ENSG00000130635	COL5A1	protein_coding	ENSG00000204946	ZNF783	protein_coding	38	6.05622e-05	0.000119963	12
ENSG00000130635	COL5A1	protein_coding	ENSG00000092964	DPYSL2	protein_coding	73	6.06615e-05	0.000119963	22
ENSG00000130635	COL5A1	protein_coding	ENSG00000124766	SOX4	protein_coding	73	6.06615e-05	0.000119963	22
ENSG00000130635	COL5A1	protein_coding	ENSG00000091409	ITGA6	protein_coding	62	6.10449e-05	0.00012031	21
ENSG00000130635	COL5A1	protein_coding	ENSG00000111424	VDR	protein_coding	62	6.10449e-05	0.00012031	25
ENSG00000130635	COL5A1	protein_coding	ENSG00000011198	ABHD5	protein_coding	30	6.12338e-05	0.000120554	12
ENSG00000130635	COL5A1	protein_coding	ENSG00000109107	ALDOC	protein_coding	30	6.12338e-05	0.000120554	12
ENSG00000130635	COL5A1	protein_coding	ENSG00000204611	ZNF616	protein_coding	30	6.12338e-05	0.000120554	16
ENSG00000130635	COL5A1	protein_coding	ENSG00000204843	DCTN1	protein_coding	30	6.12338e-05	0.000120554	20
ENSG00000130635	COL5A1	protein_coding	ENSG00000118260	CREB1	protein_coding	85	6.14587e-05	0.000120741	18
ENSG00000130635	COL5A1	protein_coding	ENSG00000152242	C18orf25	protein_coding	91	6.15146e-05	0.000120787	14
ENSG00000130635	COL5A1	protein_coding	ENSG00000076356	PLXNA2	protein_coding	46	6.24467e-05	0.000122552	17
ENSG00000130635	COL5A1	protein_coding	ENSG00000108306	FBXL20	protein_coding	46	6.24467e-05	0.000122552	15
ENSG00000130635	COL5A1	protein_coding	ENSG00000122642	FKBP9	protein_coding	46	6.24467e-05	0.000122552	28
ENSG00000130635	COL5A1	protein_coding	ENSG00000123908	AGO2	protein_coding	46	6.24467e-05	0.000122552	23
ENSG00000130635	COL5A1	protein_coding	ENSG00000140945	CDH13	protein_coding	46	6.24467e-05	0.000122552	31
ENSG00000130635	COL5A1	protein_coding	ENSG00000156853	ZNF689	protein_coding	46	6.24467e-05	0.000122552	12
ENSG00000130635	COL5A1	protein_coding	ENSG00000173064	HECTD4	protein_coding	46	6.24467e-05	0.000122552	15
ENSG00000130635	COL5A1	protein_coding	ENSG00000154529	CNTNAP3B	protein_coding	11	6.25184e-05	0.000122552	15
ENSG00000130635	COL5A1	protein_coding	ENSG00000146676	PURB	protein_coding	120	6.25864e-05	0.000122552	13
ENSG00000130635	COL5A1	protein_coding	ENSG00000112294	ALDH5A1	protein_coding	77	6.38519e-05	0.000124718	21
ENSG00000130635	COL5A1	protein_coding	ENSG00000244462	RBM12	protein_coding	77	6.38519e-05	0.000124718	17
ENSG00000130635	COL5A1	protein_coding	ENSG00000058091	CDK14	protein_coding	60	6.43786e-05	0.000125614	19
ENSG00000130635	COL5A1	protein_coding	ENSG00000117877	CD3EAP	protein_coding	34	6.49602e-05	0.000126683	13
ENSG00000130635	COL5A1	protein_coding	ENSG00000130589	HELZ2	protein_coding	34	6.49602e-05	0.000126683	22
ENSG00000130635	COL5A1	protein_coding	ENSG00000147889	CDKN2A	protein_coding	34	6.49602e-05	0.000126683	15
ENSG00000130635	COL5A1	protein_coding	ENSG00000175866	BAIAP2	protein_coding	34	6.49602e-05	0.000126683	17
ENSG00000130635	COL5A1	protein_coding	ENSG00000168385	SEPT2	protein_coding	65	6.52831e-05	0.000127046	22
ENSG00000130635	COL5A1	protein_coding	ENSG00000100099	HPS4	protein_coding	48	6.61484e-05	0.000128662	13
ENSG00000130635	COL5A1	protein_coding	ENSG00000116922	C1orf109	protein_coding	48	6.61484e-05	0.000128662	17
ENSG00000130635	COL5A1	protein_coding	ENSG00000132361	CLUH	protein_coding	48	6.61484e-05	0.000128662	16
ENSG00000130635	COL5A1	protein_coding	ENSG00000167615	LENG8	protein_coding	48	6.61484e-05	0.000128662	12
ENSG00000130635	COL5A1	protein_coding	ENSG00000029364	SLC39A9	protein_coding	74	6.67891e-05	0.000129637	15
ENSG00000130635	COL5A1	protein_coding	ENSG00000163625	WDFY3	protein_coding	74	6.67891e-05	0.000129637	18
ENSG00000130635	COL5A1	protein_coding	ENSG00000065911	MTHFD2	protein_coding	58	6.70684e-05	0.000130043	19
ENSG00000130635	COL5A1	protein_coding	ENSG00000135052	GOLM1	protein_coding	58	6.70684e-05	0.000130043	17
ENSG00000130635	COL5A1	protein_coding	ENSG00000138944	SHISAL1	protein_coding	58	6.70684e-05	0.000130043	28
ENSG00000130635	COL5A1	protein_coding	ENSG00000100105	PATZ1	protein_coding	68	6.76485e-05	0.000130963	11
ENSG00000130635	COL5A1	protein_coding	ENSG00000140416	TPM1	protein_coding	68	6.76485e-05	0.000130963	29
ENSG00000130635	COL5A1	protein_coding	ENSG00000101412	E2F1	protein_coding	43	6.79773e-05	0.000131463	17
ENSG00000130635	COL5A1	protein_coding	ENSG00000115694	STK25	protein_coding	43	6.79773e-05	0.000131463	10
ENSG00000130635	COL5A1	protein_coding	ENSG00000127124	HIVEP3	protein_coding	43	6.79773e-05	0.000131463	22
ENSG00000130635	COL5A1	protein_coding	ENSG00000128191	DGCR8	protein_coding	43	6.79773e-05	0.000131463	14
ENSG00000130635	COL5A1	protein_coding	ENSG00000157404	KIT	protein_coding	43	6.79773e-05	0.000131463	20
ENSG00000130635	COL5A1	protein_coding	ENSG00000214357	NEURL1B	protein_coding	43	6.79773e-05	0.000131463	25
ENSG00000130635	COL5A1	protein_coding	ENSG00000056558	TRAF1	protein_coding	29	6.79836e-05	0.000131463	20
ENSG00000130635	COL5A1	protein_coding	ENSG00000089154	GCN1	protein_coding	29	6.79836e-05	0.000131463	20
ENSG00000130635	COL5A1	protein_coding	ENSG00000101347	SAMHD1	protein_coding	29	6.79836e-05	0.000131463	23
ENSG00000130635	COL5A1	protein_coding	ENSG00000112759	SLC29A1	protein_coding	29	6.79836e-05	0.000131463	18
ENSG00000130635	COL5A1	protein_coding	ENSG00000117410	ATP6V0B	protein_coding	29	6.79836e-05	0.000131463	21
ENSG00000130635	COL5A1	protein_coding	ENSG00000152904	GGPS1	protein_coding	29	6.79836e-05	0.000131463	16
ENSG00000130635	COL5A1	protein_coding	ENSG00000029725	RABEP1	protein_coding	71	6.81185e-05	0.000131463	16
ENSG00000130635	COL5A1	protein_coding	ENSG00000072210	ALDH3A2	protein_coding	71	6.81185e-05	0.000131463	21
ENSG00000130635	COL5A1	protein_coding	ENSG00000123836	PFKFB2	protein_coding	71	6.81185e-05	0.000131463	15
ENSG00000130635	COL5A1	protein_coding	ENSG00000147459	DOCK5	protein_coding	71	6.81185e-05	0.000131463	18
ENSG00000130635	COL5A1	protein_coding	ENSG00000065361	ERBB3	protein_coding	50	6.8611e-05	0.000131593	23
ENSG00000130635	COL5A1	protein_coding	ENSG00000081923	ATP8B1	protein_coding	50	6.8611e-05	0.000131593	19
ENSG00000130635	COL5A1	protein_coding	ENSG00000143878	RHOB	protein_coding	50	6.8611e-05	0.000131593	21
ENSG00000130635	COL5A1	protein_coding	ENSG00000144566	RAB5A	protein_coding	50	6.8611e-05	0.000131593	15
ENSG00000130635	COL5A1	protein_coding	ENSG00000108510	MED13	protein_coding	87	6.86419e-05	0.000131593	17
ENSG00000130635	COL5A1	protein_coding	ENSG00000187772	LIN28B	protein_coding	82	6.86641e-05	0.000131593	9
ENSG00000130635	COL5A1	protein_coding	ENSG00000106351	AGFG2	protein_coding	56	6.8968e-05	0.000131869	20
ENSG00000130635	COL5A1	protein_coding	ENSG00000075240	GRAMD4	protein_coding	52	6.98522e-05	0.000133491	13
ENSG00000130635	COL5A1	protein_coding	ENSG00000101076	HNF4A	protein_coding	52	6.98522e-05	0.000133491	9
ENSG00000130635	COL5A1	protein_coding	ENSG00000103381	CPPED1	protein_coding	52	6.98522e-05	0.000133491	21
ENSG00000130635	COL5A1	protein_coding	ENSG00000159164	SV2A	protein_coding	52	6.98522e-05	0.000133491	25
ENSG00000130635	COL5A1	protein_coding	ENSG00000183496	MEX3B	protein_coding	52	6.98522e-05	0.000133491	26
ENSG00000130635	COL5A1	protein_coding	ENSG00000103264	FBXO31	protein_coding	54	6.99376e-05	0.000133491	12
ENSG00000130635	COL5A1	protein_coding	ENSG00000137809	ITGA11	protein_coding	54	6.99376e-05	0.000133491	31
ENSG00000130635	COL5A1	protein_coding	ENSG00000187164	SHTN1	protein_coding	54	6.99376e-05	0.000133491	15
ENSG00000130635	COL5A1	protein_coding	ENSG00000132970	WASF3	protein_coding	63	7.01867e-05	0.000133581	21
ENSG00000130635	COL5A1	protein_coding	ENSG00000184047	DIABLO	protein_coding	37	7.0202e-05	0.000133581	9
ENSG00000130635	COL5A1	protein_coding	ENSG00000184792	OSBP2	protein_coding	37	7.0202e-05	0.000133581	13
ENSG00000130635	COL5A1	protein_coding	ENSG00000007168	PAFAH1B1	protein_coding	95	7.04202e-05	0.00013382	19
ENSG00000130635	COL5A1	protein_coding	ENSG00000105058	FAM32A	protein_coding	40	7.09151e-05	0.000134692	17
ENSG00000130635	COL5A1	protein_coding	ENSG00000129925	TMEM8A	protein_coding	40	7.09151e-05	0.000134692	17
ENSG00000130635	COL5A1	protein_coding	ENSG00000227345	PARG	protein_coding	40	7.09151e-05	0.000134692	8
ENSG00000130635	COL5A1	protein_coding	ENSG00000066084	DIP2B	protein_coding	75	7.31939e-05	0.000138807	19
ENSG00000130635	COL5A1	protein_coding	ENSG00000164171	ITGA2	protein_coding	75	7.31939e-05	0.000138807	28
ENSG00000130635	COL5A1	protein_coding	ENSG00000155846	PPARGC1B	protein_coding	66	7.40103e-05	0.000140212	22
ENSG00000130635	COL5A1	protein_coding	ENSG00000170876	TMEM43	protein_coding	66	7.40103e-05	0.000140212	28
ENSG00000130635	COL5A1	protein_coding	ENSG00000172548	NIPAL4	protein_coding	33	7.40215e-05	0.000140212	26
ENSG00000130635	COL5A1	protein_coding	ENSG00000177697	CD151	protein_coding	33	7.40215e-05	0.000140212	19
ENSG00000130635	COL5A1	protein_coding	ENSG00000181135	ZNF707	protein_coding	33	7.40215e-05	0.000140212	12
ENSG00000130635	COL5A1	protein_coding	ENSG00000162878	PKDCC	protein_coding	45	7.4142e-05	0.000140212	19
ENSG00000130635	COL5A1	protein_coding	ENSG00000164114	MAP9	protein_coding	45	7.4142e-05	0.000140212	19
ENSG00000130635	COL5A1	protein_coding	ENSG00000213762	ZNF134	protein_coding	45	7.4142e-05	0.000140212	20
ENSG00000130635	COL5A1	protein_coding	ENSG00000215252	GOLGA8B	protein_coding	45	7.4142e-05	0.000140212	16
ENSG00000130635	COL5A1	protein_coding	ENSG00000140941	MAP1LC3B	protein_coding	61	7.46269e-05	0.000140735	17
ENSG00000130635	COL5A1	protein_coding	ENSG00000179889	PDXDC1	protein_coding	61	7.46269e-05	0.000140735	16
ENSG00000130635	COL5A1	protein_coding	ENSG00000163714	U2SURP	protein_coding	79	7.4926e-05	0.000141156	15
ENSG00000130635	COL5A1	protein_coding	ENSG00000122912	SLC25A16	protein_coding	28	7.50303e-05	0.00014128	16
ENSG00000130635	COL5A1	protein_coding	ENSG00000124243	BCAS4	protein_coding	28	7.50303e-05	0.00014128	18
ENSG00000130635	COL5A1	protein_coding	ENSG00000167513	CDT1	protein_coding	28	7.50303e-05	0.00014128	20
ENSG00000130635	COL5A1	protein_coding	ENSG00000058063	ATP11B	protein_coding	72	7.54198e-05	0.000141798	20
ENSG00000130635	COL5A1	protein_coding	ENSG00000078804	TP53INP2	protein_coding	72	7.54198e-05	0.000141798	19
ENSG00000130635	COL5A1	protein_coding	ENSG00000134531	EMP1	protein_coding	72	7.54198e-05	0.000141798	26
ENSG00000130635	COL5A1	protein_coding	ENSG00000179295	PTPN11	protein_coding	89	7.56293e-05	0.000141977	19
ENSG00000130635	COL5A1	protein_coding	ENSG00000132463	GRSF1	protein_coding	69	7.5743e-05	0.000142118	15
ENSG00000130635	COL5A1	protein_coding	ENSG00000151892	GFRA1	protein_coding	69	7.5743e-05	0.000142118	22
ENSG00000130635	COL5A1	protein_coding	ENSG00000182752	PAPPA	protein_coding	99	7.66211e-05	0.000143621	29
ENSG00000130635	COL5A1	protein_coding	ENSG00000174238	PITPNA	protein_coding	84	7.79745e-05	0.000146084	15
ENSG00000130635	COL5A1	protein_coding	ENSG00000038382	TRIO	protein_coding	59	7.84356e-05	0.000146874	30
ENSG00000130635	COL5A1	protein_coding	ENSG00000143321	HDGF	protein_coding	59	7.84356e-05	0.000146874	17
ENSG00000130635	COL5A1	protein_coding	ENSG00000143398	PIP5K1A	protein_coding	59	7.84356e-05	0.000146874	17
ENSG00000130635	COL5A1	protein_coding	ENSG00000072840	EVC	protein_coding	47	7.88891e-05	0.0001475	27
ENSG00000130635	COL5A1	protein_coding	ENSG00000120784	ZFP30	protein_coding	47	7.88891e-05	0.0001475	15
ENSG00000130635	COL5A1	protein_coding	ENSG00000134077	THUMPD3	protein_coding	47	7.88891e-05	0.0001475	13
ENSG00000130635	COL5A1	protein_coding	ENSG00000147144	CCDC120	protein_coding	47	7.88891e-05	0.0001475	14
ENSG00000130635	COL5A1	protein_coding	ENSG00000157538	VPS26C	protein_coding	47	7.88891e-05	0.0001475	13
ENSG00000130635	COL5A1	protein_coding	ENSG00000166987	MBD6	protein_coding	47	7.88891e-05	0.0001475	8
ENSG00000130635	COL5A1	protein_coding	ENSG00000108256	NUFIP2	protein_coding	103	7.92316e-05	0.000147695	16
ENSG00000130635	COL5A1	protein_coding	ENSG00000059588	TARBP1	protein_coding	15	8.00687e-05	0.000149181	12
ENSG00000130635	COL5A1	protein_coding	ENSG00000072858	SIDT1	protein_coding	42	8.01124e-05	0.000149187	13
ENSG00000130635	COL5A1	protein_coding	ENSG00000108187	PBLD	protein_coding	42	8.01124e-05	0.000149187	14
ENSG00000130635	COL5A1	protein_coding	ENSG00000117394	SLC2A1	protein_coding	42	8.01124e-05	0.000149187	15
[truncated: 1,719 more rows]
